# Supplementary material for: Mitochondrial-encoded peptide MOTS-c prevents pancreatic islet cell senescence to delay diabetes
Source: Exp Mol Med. 2025 Aug 25;57(8):1861–77. doi: 10.1038/s12276-025-01521-1 (PMC12411631; doi:10.1038/s12276-025-01521-1)
Supplement: Supplementary file 2 — Supplementary Table 1 [file 12276_2025_1521_MOESM2_ESM.xlsx]

## Sheet: Index
Table 1
Index	Figure	Contents
1	Figure 4c	KEGG pathways (FDR < 0.05)
2	Figure 4d	Up-regulated GO Signaling pathways (adjusted p-value < 0.05)
3	Figure 4d	Down-regulated GO Signaling pathways (adjusted p-value < 0.05)
4	Figure 4e	Up-regulated GO Transport pathways (adjusted p-value < 0.05)
5	Figure 4e	Down-regulated GO Transport pathways (adjusted p-value < 0.05)
6	Figure 4f	Up-regulated GO Metabolism pathways (adjusted p-value < 0.05)
7	Figure 4f	Down-regulated GO Metabolism pathways (adjusted p-value < 0.05)
8	Figure 4g	Shared genes between Signaling, Metabolism, and Transport GO pathways

## Sheet: 1. KEGG
Table 1.1. Fig 4c. KEGG pathways (FDR < 0.05)
MapID	MapName	Number_of_SigGenes	Sig.NotIn.KEGG	Genome.In.KEGG	Genome.NotIn.KEGG	PValue	Bonferroni	FDR	Number_of_SigGenes_UP	Number_of_SigGenes_DOWN
1100	Metabolic pathways	78	283	1574	24413	9.51607e-22	2.85482e-19	2.85482e-19	21	57
4080	Neuroactive ligand-receptor interaction	32	329	358	25629	3.71895e-15	1.11569e-12	5.57843e-13	4	28
4020	Calcium signaling pathway	23	338	240	25747	1.4803e-11	4.4409e-09	1.4803e-09	3	20
5200	Pathways in cancer	32	329	543	25444	9.8701e-11	2.96103e-08	7.40258e-09	12	20
4024	cAMP signaling pathway	21	340	218	25769	1.25183e-10	3.75549e-08	7.51098e-09	4	17
4360	Axon guidance	18	343	181	25806	2.25426e-09	6.76278e-07	1.12713e-07	6	12
4014	Ras signaling pathway	19	342	232	25755	1.23672e-08	3.71015e-06	5.30022e-07	7	12
4010	MAPK signaling pathway	21	340	294	25693	1.52746e-08	4.58237e-06	5.72796e-07	9	12
4151	PI3K-Akt signaling pathway	21	340	359	25628	3.277e-07	9.831e-05	1.09233e-05	8	13
4015	Rap1 signaling pathway	16	345	214	25773	6.88805e-07	0.000206641	2.06641e-05	7	9
4911	Insulin secretion	11	350	86	25901	7.96949e-07	0.000239085	2.1735e-05	1	10
4725	Cholinergic synapse	12	349	112	25875	1.04814e-06	0.000314442	2.39879e-05	3	9
4727	GABAergic synapse	11	350	89	25898	1.06155e-06	0.000318465	2.39879e-05	4	7
5202	Transcriptional misregulation in cancer	16	345	223	25764	1.11944e-06	0.000335831	2.39879e-05	5	11
5032	Morphine addiction	11	350	91	25896	1.27789e-06	0.000383366	2.55578e-05	5	6
4022	cGMP-PKG signaling pathway	14	347	173	25814	1.85922e-06	0.000557765	3.48603e-05	5	9
5033	Nicotine addiction	8	353	40	25947	3.29746e-06	0.000989238	5.81905e-05	2	6
4713	Circadian entrainment	10	351	98	25889	1.66093e-05	0.0049828	0.000272664	4	6
5417	Lipid and atherosclerosis	14	347	216	25771	1.78251e-05	0.00534753	0.000272664	7	7
4971	Gastric acid secretion	9	352	75	25912	1.81776e-05	0.00545328	0.000272664	3	6
5165	Human papillomavirus infection	18	343	362	25625	2.11437e-05	0.0063431	0.000302053	5	13
4060	Cytokine-cytokine receptor interaction	16	345	292	25695	2.42115e-05	0.00726345	0.000330157	6	10
4726	Serotonergic synapse	11	350	131	25856	2.53632e-05	0.00760896	0.000330824	4	7
4974	Protein digestion and absorption	10	351	108	25879	3.39527e-05	0.0101858	0.000424409	1	9
4724	Glutamatergic synapse	10	351	113	25874	4.72374e-05	0.0141712	0.000566776	6	4
4972	Pancreatic secretion	10	351	114	25873	5.03625e-05	0.0151087	0.000566776	1	9
4270	Vascular smooth muscle contraction	11	350	143	25844	5.10098e-05	0.015303	0.000566776	4	7
4930	Type II diabetes mellitus	7	354	48	25939	9.27439e-05	0.0278232	0.000993684	1	6
4750	Inflammatory mediator regulation of TRP channels	10	351	127	25860	0.000109711	0.0329133	0.00111805	2	8
5207	Chemical carcinogenesis - receptor activation	13	348	225	25762	0.000111805	0.0335415	0.00111805	4	9
4740	Olfactory transduction	4	357	1167	24820	0.0001424	0.0427199	0.00137806	1	3
4728	Dopaminergic synapse	10	351	135	25852	0.000169425	0.0508274	0.00158836	3	7
4371	Apelin signaling pathway	10	351	136	25851	0.000178501	0.0535503	0.00162274	6	4
4723	Retrograde endocannabinoid signaling	10	351	148	25839	0.000322896	0.0968689	0.00284908	4	6
4072	Phospholipase D signaling pathway	10	351	149	25838	0.000338359	0.101508	0.00290022	2	8
3320	PPAR signaling pathway	8	353	89	25898	0.000352816	0.105845	0.00292939	2	6
350	Tyrosine metabolism	6	355	40	25947	0.000361292	0.108388	0.00292939	1	5
4144	Endocytosis	13	348	273	25714	0.000600325	0.180097	0.00473941	7	6
5030	Cocaine addiction	6	355	48	25939	0.000776244	0.232873	0.00597111	2	4
4918	Thyroid hormone synthesis	7	354	74	25913	0.000801747	0.240524	0.0060131	1	6
230	Purine metabolism	9	352	136	25851	0.000845073	0.253522	0.00618346	4	5
5132	Salmonella infection	12	349	253	25734	0.00109202	0.327606	0.00780014	5	7
5022	Pathways of neurodegeneration - multiple diseases	17	344	471	25516	0.00119278	0.357834	0.00815271	6	11
5163	Human cytomegalovirus infection	12	349	256	25731	0.00119573	0.358719	0.00815271	6	6
4970	Salivary secretion	7	354	86	25901	0.00165985	0.497954	0.0110656	2	5
4512	ECM-receptor interaction	7	354	88	25899	0.00185276	0.555828	0.0120832	1	6
4730	Long-term depression	6	355	60	25927	0.00195556	0.586669	0.0124823	4	2
4934	Cushing syndrome	9	352	162	25825	0.00242579	0.727738	0.0149628	6	3
5170	Human immunodeficiency virus 1 infection	11	350	240	25747	0.00244393	0.733179	0.0149628	6	5
4068	FoxO signaling pathway	8	353	131	25856	0.00295098	0.885294	0.0177059	5	3
260	Glycine, serine and threonine metabolism	5	356	40	25947	0.00302452	0.907355	0.0177913	0	5
5215	Prostate cancer	7	354	99	25888	0.00323301	0.969903	0.018652	2	5
4916	Melanogenesis	7	354	100	25887	0.00338845	1	0.0188312	5	2
5230	Central carbon metabolism in cancer	6	355	69	25918	0.00345239	1	0.0188312	1	5
5031	Amphetamine addiction	6	355	69	25918	0.00345239	1	0.0188312	1	5
220	Arginine biosynthesis	4	357	20	25967	0.00365751	1	0.0195938	2	2
524	Neomycin, kanamycin and gentamicin biosynthesis	3	358	5	25982	0.0037364	1	0.0196653	0	3
4975	Fat digestion and absorption	5	356	43	25944	0.00384876	1	0.0199074	1	4
4810	Regulation of actin cytoskeleton	10	351	220	25767	0.00444017	1	0.0225771	2	8
5146	Amoebiasis	7	354	107	25880	0.00463694	1	0.0231847	2	5
4721	Synaptic vesicle cycle	6	355	77	25910	0.00535386	1	0.0263305	0	6
5418	Fluid shear stress and atherosclerosis	8	353	148	25839	0.00556913	1	0.0269474	2	6
600	Sphingolipid metabolism	5	356	50	25937	0.0063341	1	0.0294487	3	2
591	Linoleic acid metabolism	5	356	50	25937	0.0063341	1	0.0294487	0	5
4261	Adrenergic signaling in cardiomyocytes	8	353	152	25835	0.00638056	1	0.0294487	1	7
790	Folate biosynthesis	4	357	26	25961	0.00710429	1	0.0322922	0	4
1200	Carbon metabolism	7	354	121	25866	0.00810322	1	0.0360983	1	6
590	Arachidonic acid metabolism	6	355	86	25901	0.00826528	1	0.0360983	0	6
4510	Focal adhesion	9	352	201	25786	0.00830261	1	0.0360983	2	7
4071	Sphingolipid signaling pathway	7	354	124	25863	0.00903807	1	0.0387226	3	4
4923	Regulation of lipolysis in adipocytes	5	356	56	25931	0.00916435	1	0.0387226	2	3
4530	Tight junction	8	353	167	25820	0.0102215	1	0.0425894	1	7
983	Drug metabolism - other enzymes	6	355	92	25895	0.0107248	1	0.0440746	1	5
5016	Huntington disease	11	350	302	25685	0.0111593	1	0.0452404	3	8
4640	Hematopoietic cell lineage	6	355	94	25893	0.0116448	1	0.0465792	2	4
52	Galactose metabolism	4	357	32	25955	0.0119828	1	0.0473006	0	4
4514	Cell adhesion molecules	8	353	174	25813	0.0124977	1	0.0486922	0	8

## Sheet: 2. Signaling (UP)
Table 1.2. Fig. 4d Up-regulated GO Signaling pathways (adjusted p-value < 0.05)
adjusted_p_value	intersection_size	ProbeID	Gene_Symbol	Gene_ID	RefSeqAccession	Test/Control.fc
8.29059e-10	113	A_52_P575854	Acvr2a	11480	NM_007396	1.55165
8.24721e-05	332	A_66_P131623	Arhgap20	244867		1.73016
8.24721e-05	332	A_55_P2729448	Arid5b	71371		1.58327
3.81263e-07	185	A_52_P436643	Asah2	54447	NM_018830	1.69381
3.81263e-07	185	A_51_P520936	Bcar3	29815	NM_013867	2.40497
8.24721e-05	332	A_52_P612803	Ccng1	12450	NM_009831	1.59291
3.81263e-07	185	A_51_P375146	Cd36	12491	NM_007643	3.08184
8.24721e-05	332	A_52_P168567	Cebpa	12606	NM_007678	1.67739
0.0426441	51	A_55_P2740081	Cited2	17684		2.54545
8.29059e-10	113	A_66_P129218	Crhr2	12922		1.93061
3.81263e-07	185	A_51_P369252	Ddias	74041	NM_001368705	1.60878
8.29059e-10	113	A_51_P208603	Dio2	13371	NM_010050	2.06435
8.24721e-05	332	A_55_P2504400	Dock6	319899	NM_177030	1.63902
8.24721e-05	332	A_51_P186203	Efna3	13638	XM_017319452	1.55333
8.29059e-10	113	A_51_P218009	Efna5	13640	NM_010109	1.77846
8.29059e-10	113	A_55_P2100425	Epha5	13839	NM_007937	1.69063
8.24721e-05	332	A_51_P517706	Fgf11	14166	NM_010198	1.68201
3.81263e-07	185	A_51_P249957	Fgf18	14172	NM_008005	1.6747
0.0426441	51	A_55_P2144556	Flrt3	71436	NM_001172160	1.59563
8.29059e-10	113	A_51_P511015	Fzd9	14371	NM_010246	1.81347
8.29059e-10	113	A_51_P368757	Gabrb1	14400	NM_008069	2.01883
8.29059e-10	113	A_51_P220806	Gdf9	14566	NM_008110	1.86361
3.81263e-07	185	A_52_P661451	Gen1	209334	NM_177331	1.72941
3.81263e-07	185	A_55_P2735037	Gkap1	56278		1.60676
8.24721e-05	332	A_55_P2452259	Gls	14660	NM_001113383	1.50109
8.29059e-10	113	A_55_P2802994	Gnai1	14677	NM_010305	1.61899
0.0426441	51	A_51_P443686	Gng7	14708	NM_001038655	1.5136
8.24721e-05	332	A_51_P372112	Gpc6	23888	NM_001079844	1.80696
8.24721e-05	332	A_51_P264227	Gpr160	71862	NM_001286994	1.5102
8.29059e-10	113	A_55_P2856771	Grin3a	242443	NM_001276355	1.67149
0.00354204	78	A_52_P323914	Grk4	14772	NM_019497	1.87542
8.24721e-05	332	A_51_P334281	Gucy1b2	239134	NM_172810	1.55083
0.00354204	78	A_51_P355753	Hic1	15248	NM_010430	1.5571
8.29059e-10	113	A_52_P37991	Homer1	26556		1.53452
0.000338935	142	A_55_P2030077	Ifnab	15974	NM_008336	1.52854
0.0426441	51	A_52_P668647	Igf1r	16001		1.827
0.000338935	142	A_55_P2807476	Il1rap	16180	NM_008364	1.65703
8.24721e-05	332	A_55_P2743289	Irs3	16369	NM_010571	1.5614
0.00354204	78	A_55_P2932328	Itpr1	16438	NM_010585	1.60887
3.81263e-07	185	A_52_P634090	Jag1	16449	NM_013822	1.64195
0.00354204	78	A_51_P172777	Kcnc4	99738	XM_006502475	1.50118
8.24721e-05	332	A_51_P336599	Kcne3	57442	NM_020574	1.78076
3.81263e-07	185	A_51_P133936	Kitl	17311	NM_013598	1.5304
0.00992188	5	A_51_P144264	Klf2	16598	NM_008452	1.63859
8.29059e-10	113	A_55_P2721164	Klhl12	240756		1.6821
8.24721e-05	332	A_51_P259296	Lpl	16956	NM_008509	1.50211
8.29059e-10	113	A_55_P1984406	Lrrk2	66725	NM_025730	1.55074
8.24721e-05	332	A_55_P2744843	Mapkapk3	102626	NM_001316691	2.06794
8.24721e-05	332	A_51_P323148	Mfsd8	72175	NM_028140	1.71671
8.29059e-10	113	A_52_P329934	Mllt3	70122	NM_027326	1.59726
0.0426441	51	A_52_P402881	Mpp5	56217	NM_019579	1.59147
0.0426441	51	A_52_P633560	Nodal	18119	NM_013611	1.99934
8.24721e-05	332	A_51_P347312	Ogfrl1	70155	NM_001081079	1.65547
0.0312528	11	A_55_P2592718	Oprk1	18387	NM_001204371	1.72912
8.24721e-05	332	A_51_P422540	Paqr8	74229	NM_028829	1.5648
8.29059e-10	113	A_52_P111031	Pcdh17	219228	NM_001013753	1.58426
0.0312528	6	A_55_P2823774	Pde10a	23984	XM_017317462	1.53686
3.81263e-07	185	A_52_P593015	Pibf1	52023	NM_029320	1.52421
8.24721e-05	332	A_52_P82023	Pitpnc1	71795		1.66802
8.29059e-10	113	A_52_P239536	Ppp1r9a	243725	NM_181595	1.50875
8.24721e-05	332	A_52_P246168	Ptprk	19272	NM_008983	1.64736
8.24721e-05	332	A_55_P2060091	Rabep1	54189		1.72848
8.24721e-05	332	A_55_P2924973	Ralgds	19730	NM_009058	2.26355
0.0274003	18	A_55_P2101340	Ramp3	56089	NM_019511	2.02449
8.29059e-10	113	A_66_P109172	Rest	19712		1.71515
3.81263e-07	185	A_52_P659470	Rgs9bp	243923	NM_145840	1.88111
3.81263e-07	185	A_55_P2713935	Ripk1	19766		1.56206
0.000632796	99	A_52_P179785	Ripk2	192656	NM_138952	1.65702
3.81263e-07	185	A_66_P118838	Rrm2b	382985	NM_001357022	1.53384
3.81263e-07	185	A_51_P447595	Scube1	64706	NM_022723	2.02606
0.000338935	142	A_55_P2143025	Sema3c	20348	NM_013657	1.88621
0.00354204	78	A_51_P306151	Sgk3	170755	NM_133220	1.71077
8.24721e-05	332	A_55_P2027624	Skint10	230613	NM_177668	1.62684
0.0426441	51	A_51_P242643	Skor1	207667	NM_172446	1.5057
8.24721e-05	332	A_55_P2018929	Spns2	216892	NM_153060	1.66376
3.81263e-07	185	A_55_P2730856	Styx	56291	NM_019637	1.5207
8.24721e-05	332	A_52_P1128347	Syn3	27204	NM_013722	1.56227
8.29059e-10	113	A_51_P318830	Syt10	54526	NM_018803	1.64203
0.00354204	78	A_55_P2109827	Tank	21353	NM_001164071	1.53187
0.00354204	78	A_55_P2718598	Taok3	330177		2.07831
8.29059e-10	113	A_65_P06324	Tcf7	21414	NM_001313981	1.51638
8.24721e-05	332	A_55_P2714474	Tenm1	23963		1.71035
8.24721e-05	332	A_51_P494597	Themis2	230787	XM_011250230	1.55563
8.24721e-05	332	A_51_P514961	Tiparp	99929	NM_178892	1.61459
0.00354204	78	A_55_P2071132	Tnfrsf23	79201	NM_024290	1.50411
8.24721e-05	332	A_51_P267346	Topors	106021	NM_134097	1.51075
3.81263e-07	185	A_51_P490678	Trim68	101700	NM_198012	1.55483
8.24721e-05	332	A_55_P2491289	Ttk	22137	NM_001110265	1.6372
0.000632796	99	A_51_P292460	Wnk1	232341		1.5435
3.81263e-07	185	A_52_P256105	Zfyve9	230597		1.61098

## Sheet: 3. Signaling (Down)
Table 1.3. Fig.4d. Down-regulated GO Signaling pathways (adjusted p-value < 0.05)
adjusted_p_value	intersection_size	ProbeID	Gene_Symbol	Gene_ID	RefSeqAccession	Test/Control.fc
3.81263e-07	185	A_66_P136674	Ackr3	12778	NM_001271607	-1.61632
8.24721e-05	332	A_55_P2739022	Acot11	329910	NM_025590	-1.6188
3.81263e-07	185	A_51_P367780	Adamtsl2	77794	NM_029981	-1.88271
0.0274003	18	A_52_P317393	Adgrg1	14766	NM_018882	-1.83376
8.24721e-05	332	A_55_P2181386	Adm2	223780	NM_182928	-1.82158
0.0426441	51	A_55_P2101776	Adora1	11539	NM_001008533	-1.87466
8.29059e-10	113	A_52_P419455	Adora2b	11541	NM_007413	-2.18918
8.24721e-05	332	A_55_P2055742	Adtrp	109254	NM_001145875	-2.13821
0.00354204	78	A_55_P1997225	Agap2	216439	NM_001033263	-1.50121
3.81263e-07	185	A_55_P2163098	Akr1c18	105349	NM_134066	-1.53988
0.000632796	99	A_55_P2038747	Ano1	101772	NM_178642	-1.8413
3.81263e-07	185	A_51_P303160	Arg1	11846	NM_007482	-1.76828
8.24721e-05	332	A_55_P2129261	Arhgap36	75404	NM_001081123	-1.71984
8.24721e-05	332	A_52_P50325	Arhgdig	14570	NM_008113	-1.51358
8.24721e-05	332	A_55_P2005552	Arhgef10l	72754	NM_001290803	-1.66761
3.81263e-07	185	A_52_P355748	Arhgef2	16800	NM_008487	-1.52375
8.24721e-05	332	A_55_P2122619	Asb11	68854	NM_026853	-1.86595
8.24721e-05	332	A_52_P594756	Asb4	65255	NM_023048	-1.57401
8.29059e-10	113	A_55_P2104988	Asic1	11419	NM_001289791	-1.59174
8.24721e-05	332	A_51_P334876	Asic2	11418	NM_007384	-1.57038
3.81263e-07	185	A_52_P123238	Asxl1	228790	NM_001039939	-1.56889
8.24721e-05	332	A_65_P08259	Atrx	22589	NM_009530	-1.62595
8.29059e-10	113	A_51_P356045	Baiap3	545192	NM_001163270	-1.55644
0.000632796	99	A_55_P2157093	Bcl2l14	66813	NM_025778	-1.72229
8.29059e-10	113	A_52_P340669	Bhlha15	17341	NM_010800	-1.69335
0.00354204	78	A_55_P2029106	Bmf	171543	NM_138313	-1.94611
8.29059e-10	113	A_51_P466910	Cacna1g	12291	NM_009783	-1.52463
8.24721e-05	332	A_51_P421303	Caly	68566	NM_026769	-1.52388
8.29059e-10	113	A_52_P189707	Camk2a	12322	NM_177407	-1.50852
0.00105295	28	A_55_P2810256	Casq2	12373	NM_001355663	-2.26038
3.81263e-07	185	A_55_P2078670	Cbs	12411	NM_144855	-1.64432
0.000632796	99	A_52_P596375	Cckbr	12426	NM_007627	-1.54782
8.29059e-10	113	A_51_P204740	Cd34	12490	NM_133654	-1.56196
0.00354204	78	A_66_P101835	Cd38	12494	NM_007646	-1.9368
3.81263e-07	185	A_55_P2912261	Cd44	12505	NM_009851	-1.71899
0.000338935	142	A_55_P2792405	Cela1	109901	NM_033612	-1.69125
3.81263e-07	185	A_55_P1978371	Chd5	269610	NM_001081376	-1.57745
0.0274003	18	A_55_P1955681	Chrm3	12671	NM_033269	-1.57399
8.29059e-10	113	A_55_P1989474	Chrna3	110834	NM_145129	-1.5549
0.000338935	142	A_52_P350750	Chrna4	11438	NM_015730	-2.11923
8.29059e-10	113	A_55_P2182835	Chrnb4	108015	NM_148944	-1.59609
0.0426441	51	A_51_P126864	Chst11	58250	NM_021439	-1.55991
8.24721e-05	332	A_51_P233583	Clec1b	56760	NM_019985	-2.26815
8.24721e-05	332	A_55_P2174982	Cngb1	333329	NM_001195413	-2.01095
8.29059e-10	113	A_55_P2135706	Cplx2	12890	NR_155492	-1.50439
8.24721e-05	332	A_55_P2174987	Creb3l3	208677	NM_145365	-1.61713
8.24721e-05	332	A_55_P2019601	Csprs	114564	NM_033616	-1.71148
8.24721e-05	332	A_52_P214347	Cst11	78240	NM_030059	-1.74633
8.24721e-05	332	A_52_P99888	Cxcl16	66102		-1.96088
3.81263e-07	185	A_52_P585124	Cxcr4	12767	NM_009911	-2.21525
0.0426441	51	A_52_P470046	Cyfip2	76884		-1.86988
8.29059e-10	113	A_66_P108680	Cyth1	19157	NM_001112699	-1.59113
8.24721e-05	332	A_55_P2729343	Cyth4	72318		-1.68552
3.81263e-07	185	A_51_P437135	Dab1	13131	NM_010014	-1.5815
8.24721e-05	332	A_51_P126198	Dapk2	13143	NM_010019	-2.03701
3.81263e-07	185	A_51_P444543	Dbh	13166	NM_138942	-1.54025
0.000632796	99	A_55_P2195157	Dbn1	56320	NM_001177371	-1.73475
8.24721e-05	332	A_66_P125127	Dcx	13193		-1.56699
8.24721e-05	332	A_55_P1992954	Ddr2	18214	NM_022563	-1.7531
0.00354204	78	A_55_P2269289	Dgkg	110197	NM_138650	-1.53965
3.81263e-07	185	A_55_P2020128	Dhrs3	20148	NM_001357276	-2.06395
0.000632796	99	A_55_P2008053	Dlg4	13385	NM_007864	-1.58297
8.24721e-05	332	A_66_P105511	Dpp6	13483	NM_010075	-1.57095
8.29059e-10	113	A_51_P283499	Drd4	13491	NM_007878	-1.74624
0.00354204	78	A_51_P482121	Edn2	13615	NM_007902	-1.54436
3.81263e-07	185	A_55_P2031167	Efna1	13636	NM_010107	-1.50337
0.0426441	51	A_52_P495565	Efnb3	13643	NM_007911	-1.85667
8.29059e-10	113	A_51_P173043	Egr2	13654	NM_010118	-1.67188
0.000632796	99	A_51_P437240	Emp2	13731	NM_007929	-1.73451
3.81263e-07	185	A_55_P2100485	Epha8	13842	NM_007939	-1.56734
0.00354204	78	A_51_P334209	Eya2	14049	NM_010165	-2.40872
3.81263e-07	185	A_52_P604735	Fbxl2	72179	XR_379879	-1.51939
0.000338935	142	A_51_P176086	Ffar2	233079	NM_146187	-1.83126
8.24721e-05	332	A_51_P283473	Fibin	67606	NM_026271	-1.86148
8.29059e-10	113	A_55_P2100884	Fjx1	14221	NM_010218	-1.64118
8.24721e-05	332	A_52_P213696	Fndc5	384061	NM_027402	-2.03776
8.29059e-10	113	A_52_P444611	Gabrg2	14406		-1.53741
8.24721e-05	332	A_55_P2053251	Gabrg3	14407	NM_008074	-1.61167
8.24721e-05	332	A_51_P509125	Galr3	14429	NM_015738	-1.82322
0.00105295	28	A_55_P2121956	Gck	103988	NM_010292	-1.90204
3.81263e-07	185	A_55_P2908491	Gdf10	14560	NM_145741	-1.68551
0.0426441	51	A_55_P1960735	Gdf15	23886	NM_011819	-1.57038
3.81263e-07	185	A_51_P245156	Gdf2	12165	NM_019506	-1.51825
0.00354204	78	A_51_P468464	Gdpd5	233552	NM_201352	-1.55615
3.81263e-07	185	A_55_P1968703	Gfra2	14586	NM_008115	-1.98994
0.0426441	51	A_55_P1984103	Gfra3	14587	NM_010280	-1.77367
8.29059e-10	113	A_52_P238468	Gipr	381853	NM_001080815	-1.62807
8.24721e-05	332	A_55_P2014124	Gjb3	14620	NM_001160012	-1.78771
8.29059e-10	113	A_51_P385639	Gjb5	14622	NM_010291	-1.97531
8.29059e-10	113	A_55_P1974128	Gjd2	14617	NM_010290	-1.83375
0.0312528	11	A_51_P275077	Glp1r	14652	NM_021332	-1.56074
8.24721e-05	332	A_55_P2186220	Gm7609	665378	XM_006535594	-1.84749
8.24721e-05	332	A_55_P2097828	Gmfg	63986	NM_022024	-4.47614
8.24721e-05	332	A_51_P391291	Gng3	14704	NM_010316	-2.38129
3.81263e-07	185	A_55_P2101441	Gpbar1	227289	NM_174985	-1.64094
0.0274003	18	A_66_P120384	Gpr119	236781	NM_181751	-1.79576
8.24721e-05	332	A_55_P2051239	Gpr142	217302	NM_001346772	-1.66968
8.24721e-05	332	A_55_P2110998	Gpr153	100129	NM_178406	-1.66946
8.24721e-05	332	A_51_P344376	Gpr162	14788	NM_013533	-1.81952
8.24721e-05	332	A_55_P1962851	Gpr179	217143	NM_001081220	-2.66202
8.29059e-10	113	A_55_P1956083	Gpr68	238377	NM_175493	-1.76127
8.24721e-05	332	A_55_P2017694	Gprc5c	70355	NM_001110337	-1.74429
8.29059e-10	113	A_52_P481957	Grem1	23892	NM_011824	-2.64996
0.00354204	78	A_55_P2917255	Gria1	14799	NM_001113325	-1.57305
8.29059e-10	113	A_51_P436269	Grin2c	14813	NM_010350	-1.67877
0.0312528	11	A_52_P646957	Grpr	14829	NM_008177	-1.53878
3.81263e-07	185	A_51_P207751	Guca1a	14913	NM_008189	-1.50031
0.000338935	142	A_55_P1963580	Hes3	15207	NM_008237	-1.74566
8.24721e-05	332	A_55_P1959393	Hhat	226861	NM_144881	-1.93925
0.0274003	18	A_55_P2019428	Htr1d	15552	NM_001285482	-1.74427
8.24721e-05	332	A_51_P391432	Ifi27l2b	217845	NM_145449	-1.71943
8.24721e-05	332	A_55_P2146254	Ifitm1	68713	NM_001112715	-1.73998
0.0426441	51	A_52_P265358	Igsf1	209268	NM_183335	-2.02454
8.29059e-10	113	A_55_P2152225	Ihh	16147	NM_010544	-1.87193
0.000338935	142	A_51_P119771	Il17re	57890	NM_145826	-1.74813
3.81263e-07	185	A_55_P2804650	Il1r2	16178	NM_001360800	-1.63054
0.000632796	99	A_51_P437079	Inava	67313	NM_028872	-1.50426
3.81263e-07	185	A_51_P225933	Inpp4b	234515	NM_001297596	-1.7069
0.0426441	51	A_55_P1983708	Insrr	23920	NM_011832	-1.76568
8.24721e-05	332	A_51_P102459	Jph3	57340	NM_020605	-1.51359
8.24721e-05	332	A_55_P2012714	Kcnh6	192775	NM_001037712	-1.51754
0.00354204	78	A_52_P402705	Kcnj11	16514	NM_010602	-1.63524
8.24721e-05	332	A_55_P2112524	Kcnmb2	72413	NM_028231	-1.5566
8.29059e-10	113	A_55_P2094641	Kcnq1	16535	XM_006508488	-1.5035
0.000338935	142	A_55_P1988844	Klrg1	50928	NM_016970	-2.70549
8.24721e-05	332	A_51_P324814	Krt18	16668	NM_010664	-1.53472
0.000338935	142	A_66_P128079	Krt8	16691		-1.5707
8.24721e-05	332	A_52_P293482	Lgals12	56072		-1.52688
8.29059e-10	113	A_52_P298394	Lgi1	56839	NM_020278	-1.62936
0.000632796	99	A_52_P438036	Lpar4	78134	NM_175271	-1.73337
8.29059e-10	113	A_51_P337210	Lrrc4	192198	NM_138682	-1.57925
0.000632796	99	A_55_P2019784	Lrrtm1	74342	NM_001362109	-1.60486
8.29059e-10	113	A_55_P2084413	Lrrtm2	107065	NM_178005	-1.83399
0.00354204	78	A_51_P286172	Lzts2	226154	NM_145503	-2.15908
8.29059e-10	113	A_55_P2913699	Map2k6	26399	NM_011943	-1.74976
8.24721e-05	332	A_51_P170807	Map3k6	53608		-1.63585
8.24721e-05	332	A_55_P2009762	Mapkapk3	102626	NM_178907	-1.93252
3.81263e-07	185	A_66_P113245	Mfng	17305	NM_008595	-1.84322
0.00354204	78	A_51_P315027	Minar1	209743	NM_153509	-2.17233
8.29059e-10	113	A_55_P2130600	Musk	18198	NM_001037127	-1.51019
0.0426441	51	A_52_P46085	Mvp	78388	NM_080638	-1.51443
8.24721e-05	332	A_55_P2484475	Myo16	244281	NM_001319151	-2.0353
0.000632796	99	A_51_P462364	Ncs1	14299	NM_019681	-1.60326
3.81263e-07	185	A_51_P181341	Necab2	117148	NM_054095	-1.81026
0.0426441	51	A_52_P236448	Ngfr	18053	NM_033217	-1.61922
8.29059e-10	113	A_51_P456816	Nlgn3	245537	NM_172932	-1.57567
0.0274003	18	A_55_P2133795	Nos1	18125	NM_008712	-1.77613
3.81263e-07	185	A_55_P2807493	Notch4	18132	NM_010929	-1.85392
0.000632796	99	A_51_P265338	Nr0b2	23957	NM_011850	-1.51779
8.24721e-05	332	A_55_P2161702	Nrip2	60345	NM_021717	-1.56723
8.29059e-10	113	A_51_P513000	Ntng1	80883	NM_030699	-1.52144
0.0426441	51	A_51_P305003	Ntrk1	18211	NM_001033124	-1.82265
8.29059e-10	113	A_55_P2493773	Ntsr1	18216	NM_018766	-1.57395
0.0426441	51	A_55_P2130365	Nup93	71805	NM_001357268	-1.50419
3.81263e-07	185	A_51_P519251	Nupr1	56312	NM_019738	-2.21856
0.000338935	142	A_55_P2086433	Oasl1	231655	NM_001359945	-1.56519
8.24721e-05	332	A_55_P1957681	Olfr330	258879	NM_146879	-1.75689
8.24721e-05	332	A_51_P348792	Opn5	353344	NM_181753	-1.53853
0.000632796	99	A_55_P2013203	Oxtr	18430	NM_001081147	-1.54363
8.29059e-10	113	A_55_P2375194	P2rx3	228139		-1.52744
0.000338935	142	A_51_P120738	P2ry14	140795	NM_133200	-3.06799
3.81263e-07	185	A_55_P2074656	Padi2	18600	NM_008812	-1.68954
8.24721e-05	332	A_55_P2039556	Pak6	214230	NM_001033254	-1.56167
8.29059e-10	113	A_55_P2039532	Pax8	18510	NM_011040	-2.56197
0.00354204	78	A_52_P573543	Pde4c	110385	NM_201607	-1.61603
8.24721e-05	332	A_55_P2745723	Pde6b	18587	NM_008806	-2.01714
8.24721e-05	332	A_66_P134394	Pde6c	110855	NM_033614	-2.12213
3.81263e-07	185	A_51_P345649	Pdgfra	18595	NM_011058	-2.03535
8.24721e-05	332	A_55_P1991770	Pdlim4	30794	NM_019417	-2.09018
8.24721e-05	332	A_51_P186487	Pik3c2b	240752		-2.05027
8.24721e-05	332	A_52_P193611	Pkd2l1	329064	NM_181422	-1.59268
0.00354204	78	A_55_P2104259	Plin5	66968	NM_001077348	-1.90864
8.29059e-10	113	A_51_P185499	Prkar1b	19085	NM_008923	-1.56144
0.000632796	99	A_55_P2004752	Prl2c5	107849	NM_001311129	-1.64206
8.24721e-05	332	A_55_P2827311	Prokr1	58182	NM_001355655	-1.54745
0.0312528	11	A_55_P2076219	Prokr2	246313	NM_144944	-2.0908
8.29059e-10	113	A_55_P2129771	Prrt1	260297	NM_001368728	-2.6024
8.24721e-05	332	A_51_P157577	Psd2	74002	NM_028707	-1.70084
8.29059e-10	113	A_51_P279100	Ptgs1	19224	NM_008969	-1.60624
0.0426441	51	A_55_P2915039	Ptk2b	19229	NM_001162366	-1.54291
8.29059e-10	113	A_66_P136817	Ptprn2	19276		-1.51742
0.0274003	18	A_55_P2101336	Ramp2	54409	NM_019444	-1.89065
8.24721e-05	332	A_51_P116906	Rapgef3	223864	NM_144850	-1.74996
8.24721e-05	332	A_51_P202440	Rarb	218772	NM_011243	-1.62033
8.24721e-05	332	A_55_P2071726	Rasgef1c	74563	NM_001347462	-1.59417
8.29059e-10	113	A_66_P136302	Rasgrf2	19418		-1.69274
8.24721e-05	332	A_55_P2143219	Rasgrp2	19395	NM_001365062	-1.87403
0.000632796	99	A_55_P2810278	Rasl10b	276952	NM_001013386	-1.63477
8.24721e-05	332	A_51_P340699	Rasl11a	68895	NM_026864	-1.57086
3.81263e-07	185	A_55_P2091736	Rassf2	215653	NM_001362866	-1.56696
8.24721e-05	332	A_51_P389751	Relb	19698	NM_009046	-1.51087
8.24721e-05	332	A_55_P2042356	Rftn1	76438	NM_181397	-1.66793
0.00354204	78	A_51_P496309	Rfx4	71137	NM_001024918	-1.66133
8.24721e-05	332	A_52_P484838	Rfxank	19727	NM_011266	-1.51621
3.81263e-07	185	A_55_P2000354	Rgs11	50782	NM_001081069	-1.85255
0.00354204	78	A_55_P2037033	Rgs22	626596	NM_001195748	-2.00503
8.24721e-05	332	A_52_P592466	Rhoj	80837	NM_023275	-1.58195
8.29059e-10	113	A_51_P211765	Rin1	225870	NM_145495	-1.54136
0.000632796	99	A_51_P432288	Rnf183	76072	NM_153504	-1.51022
8.24721e-05	332	A_51_P272023	Rnf186	66825	NM_025786	-1.76827
0.0426441	51	A_55_P2805819	Ror1	26563	NM_013845	-1.60948
8.29059e-10	113	A_52_P211949	Rph3a	19894	NM_011286	-2.12693
0.00354204	78	A_55_P2037386	Rph3al	380714	NM_001291159	-1.87587
8.24721e-05	332	A_51_P513311	Rxrg	20183	NM_009107	-1.89495
0.00105295	28	A_51_P211854	Selp	20344	NM_011347	-2.30825
8.24721e-05	332	A_55_P1998442	Sema3f	20350	NM_011349	-1.71758
0.000338935	142	A_55_P2014229	Sema4a	20351	NM_013658	-1.50679
3.81263e-07	185	A_55_P2741454	Sez6l	56747	NM_001253916	-1.52045
0.0426441	51	A_55_P2020203	Sfrp5	54612	NM_018780	-2.7681
8.24721e-05	332	A_55_P2042923	Sgk2	27219	NM_001291154	-1.71823
8.24721e-05	332	A_55_P2059120	Skap1	78473	XR_388996	-1.6835
8.24721e-05	332	A_55_P1973838	Slc6a9	14664	NM_001369017	-1.73863
8.29059e-10	113	A_55_P2721827	Sorbs2	234214		-1.58724
8.24721e-05	332	A_52_P269672	Sox8	20681	NM_011447	-1.91643
8.29059e-10	113	A_51_P501248	Sphk1	20698	NM_025367	-1.72392
0.0312528	11	A_55_P2106335	Sstr3	20607	NM_001356961	-1.80748
8.24721e-05	332	A_55_P2028522	Stac	20840	NM_016853	-1.67543
8.24721e-05	332	A_51_P208922	Stc2	20856	NM_011491	-1.78506
8.24721e-05	332	A_66_P109391	Stk33	117229	NM_001355145	-1.64597
8.29059e-10	113	A_66_P128982	Synpo	104027		-1.51715
8.24721e-05	332	A_51_P330749	Syt2	20980	NM_009307	-2.03629
8.29059e-10	113	A_55_P1954693	Tac1	21333	NM_009311	-1.55775
8.24721e-05	332	A_52_P676947	Tacr3	21338	NM_021382	-1.84032
3.81263e-07	185	A_55_P2055031	Tafa1	320265	NM_182808	-1.80205
8.24721e-05	332	A_65_P11428	Tenm2	23964	NM_011856	-1.55652
8.24721e-05	332	A_55_P2141084	Tenm4	23966	NM_001310762	-1.60088
0.00992188	5	A_55_P2717877	Tgif1	21815		-1.68527
0.000632796	99	A_52_P220879	Tgm2	21817	NM_009373	-1.56067
8.29059e-10	113	A_55_P2275249	Th	21823	NM_009377	-1.60592
0.00354204	78	A_55_P2865447	Timp3	21859	NM_011595	-2.23304
8.29059e-10	113	A_51_P368591	Tle6	114606	NM_053254	-1.86538
0.000632796	99	A_55_P2018017	Tnfsf10	22035	NM_009425	-1.72754
8.29059e-10	113	A_51_P174061	Tnik	665113	NM_026910	-1.62386
8.24721e-05	332	A_52_P403443	Tns3	319939	NM_001083587	-1.63528
3.81263e-07	185	A_66_P122448	Traf3ip2	103213	NM_134000	-1.62661
0.0426441	51	A_51_P303217	Ucma	68527	NM_026754	-1.76268
3.81263e-07	185	A_66_P131817	Ulk4	209012		-1.64523
8.24721e-05	332	A_55_P1999202	Vmn1r217	171273	NM_134239	-1.98924
8.24721e-05	332	A_55_P2031547	Vmn2r121	100038941	NM_001100616	-2.02163
3.81263e-07	185	A_55_P2061084	Wfikkn2	278507	NM_181819	-2.56527
0.0426441	51	A_55_P2072233	Zcchc12	72693	NM_028325	-2.3394

## Sheet: 4. Transport genes (UP)
Table 1.4. Fig.e. Up-regulated GO Transport pathways (adjusted p-value < 0.05)
term_name	adjusted_p_value	intersection_size	ProbeID	Gene_Symbol	Gene_ID	RefSeqAccession	Test/Control.fc
transport	0.000124736	222	A_52_P158997	44988	320253		1.76144
transport	0.000124736	222	A_66_P119123	A1cf	69865	NM_001081074	1.76631
transport	0.000124736	222	A_52_P575854	Acvr2a	11480	NM_007396	1.55165
ion transport	2.36501e-06	103	A_65_P20052	Alg10b	380959		1.51962
transport	0.000124736	222	A_52_P150236	Apom	55938	NM_018816	1.59984
organic acid transport	0.0437475	23	A_52_P374897	Arg2	11847	NM_009705	1.56771
organic acid transport	0.0437475	23	A_51_P375146	Cd36	12491	NM_007643	3.08184
ion transport	2.36501e-06	103	A_66_P129218	Crhr2	12922		1.93061
transport	0.000124736	222	A_51_P208603	Dio2	13371	NM_010050	2.06435
amide transport	0.0163379	26	A_51_P218009	Efna5	13640	NM_010109	1.77846
transport	0.000124736	222	A_55_P2100425	Epha5	13839	NM_007937	1.69063
sodium ion transport	0.0438175	18	A_51_P517706	Fgf11	14166	NM_010198	1.68201
transport	0.000124736	222	A_51_P511015	Fzd9	14371	NM_010246	1.81347
anion transport	0.0288121	34	A_51_P368757	Gabrb1	14400	NM_008069	2.01883
hormone transport	0.00235775	30	A_51_P220806	Gdf9	14566	NM_008110	1.8636
ion transport	2.36501e-06	103	A_55_P2856771	Grin3a	242443	NM_001276355	1.67149
transport	0.000124736	222	A_52_P323914	Grk4	14772	NM_019497	1.87542
ion transport	2.36501e-06	103	A_52_P37991	Homer1	26556		1.53452
transport	0.000124736	222	A_52_P82741	Hspa1a	193740	NM_010479	1.52158
transport	0.000124736	222	A_66_P118021	Hspa1b	15511	NM_010478	1.55643
cation transmembrane transporter activity	0.0366267	39	A_55_P2932328	Itpr1	16438	NM_010585	1.60887
cation transmembrane transporter activity	0.0366267	39	A_51_P172777	Kcnc4	99738	XM_006502475	1.50118
negative regulation of potassium ion transport	0.0433051	6	A_51_P336599	Kcne3	57442	NM_020574	1.78076
ion transport	2.36501e-06	103	A_55_P1997554	Kcnn3	140493	NM_080466	1.75485
transport	0.000124736	222	A_55_P2721164	Klhl12	240756		1.6821
neurotransmitter transport	2.49529e-05	27	A_55_P1984406	Lrrk2	66725	NM_025730	1.55074
transport	0.000124736	222	A_51_P323148	Mfsd8	72175	NM_028140	1.71671
ion transport	2.36501e-06	103	A_51_P286146	Mylk	107589	NM_139300	1.52514
transport	0.000124736	222	A_66_P129111	Nasp	50927		1.51879
transport	0.000124736	222	A_51_P134007	Ncl	17975	NM_010880	1.53669
transport	0.000124736	222	A_51_P168646	Nefl	18039	NM_010910	1.58702
ion transport	2.36501e-06	103	A_55_P2592718	Oprk1	18387	NM_001204371	1.72912
transport	0.000124736	222	A_52_P111031	Pcdh17	219228	NM_001013753	1.58426
transport	0.000124736	222	A_52_P82023	Pitpnc1	71795		1.66803
transport	0.000124736	222	A_52_P367463	Pola2	18969		1.66315
transport	0.000124736	222	A_52_P316584	Pot1b	72836		1.66729
transport	0.000124736	222	A_52_P30451	Ppp1r3c	53412	NM_016854	1.55064
neurotransmitter transport	2.49529e-05	27	A_52_P239536	Ppp1r9a	243725	NM_181595	1.50875
transport	0.000124736	222	A_51_P293688	Rab32	67844	NM_026405	1.65261
transport	0.000124736	222	A_55_P2060091	Rabep1	54189		1.72848
positive regulation of ion transmembrane transport	0.0388564	16	A_55_P2101340	Ramp3	56089	NM_019511	2.02449
amide transport	0.0163379	26	A_66_P109172	Rest	19712		1.71515
ion transport	2.36501e-06	103	A_55_P2713935	Ripk1	19766		1.56206
anion transport	0.0288121	34	A_51_P244020	Rtbdn	234542	NM_144929	1.65027
catecholamine transport	0.0485387	9	A_52_P229972	Slc22a1	20517	NM_009202	1.50284
organic acid transport	0.0437475	23	A_52_P193533	Slc25a30	67554		1.5546
ion transport	2.36501e-06	103	A_55_P2621660	Slc26a2	13521	NM_007885	1.76953
ion transport	2.36501e-06	103	A_55_P2736475	Slc4a7	218756		1.61231
transport	0.000124736	222	A_55_P2018929	Spns2	216892	NM_153060	1.66376
transport	0.000124736	222	A_55_P2730856	Styx	56291	NM_019637	1.5207
neurotransmitter transport	2.49529e-05	27	A_52_P1128347	Syn3	27204	NM_013722	1.56227
catecholamine transport	0.0485387	9	A_51_P318830	Syt10	54526	NM_018803	1.64203
transport	0.000124736	222	A_55_P2294295	Tanc2	77097	NM_181071	1.96442
positive regulation of transport	0.0224233	57	A_55_P2714474	Tenm1	23963		1.71035
transport	0.000124736	222	A_51_P356822	Vps13c	320528		1.66114
transport	0.000124736	222	A_55_P2744161	Washc4	319277	NM_001033375	1.67994
ion transport	2.36501e-06	103	A_51_P292460	Wnk1	232341		1.5435
transport	0.000124736	222	A_55_P2435613	Xpo7	65246		1.56254
transport	0.000124736	222	A_52_P256105	Zfyve9	230597		1.61098

## Sheet: 5. Transport genes (down)
Table 1.5. Fig. 4e. Down-regulated GO Transport pathways (adjusted p-value < 0.05)
term_name	adjusted_p_value	intersection_size	ProbeID	Gene_Symbol	Gene_ID	RefSeqAccession	Test/Control.fc
transmembrane transporter activity	0.00317764	66	A_55_P2034550	1700013F07Rik	75504	NM_029314	-1.50137
transport	0.000124736	222	A_55_P1985623	Abcc3	76408	NM_001363187	-1.58739
transport	0.000124736	222	A_66_P136674	Ackr3	12778	NM_001271607	-1.61632
ion transport	2.36501e-06	103	A_55_P2101776	Adora1	11539	NM_001008533	-1.87466
neurotransmitter transport	2.49529e-05	27	A_52_P419455	Adora2b	11541	NM_007413	-2.18918
transport	0.000124736	222	A_55_P2055742	Adtrp	109254	NM_001145875	-2.13821
transport	0.000124736	222	A_55_P1997225	Agap2	216439	NM_001033263	-1.50121
transport	0.000124736	222	A_55_P2082688	Ak1	11636	NM_001198790	-1.65499
ion transport	2.36501e-06	103	A_55_P2038747	Ano1	101772	NM_178642	-1.8413
transport	0.000124736	222	A_55_P1957198	Apob	238055	NM_009693	-1.5293
transport	0.000124736	222	A_51_P495825	Apof	103161	NM_133997	-2.56963
ion transport	2.36501e-06	103	A_55_P2182955	Aqp6	11831	NM_175087	-3.92474
ion transport	2.36501e-06	103	A_55_P2318584	Aqp8	11833	NM_007474	-1.91457
ion transport	2.36501e-06	103	A_51_P303160	Arg1	11846	NM_007482	-1.76828
ion transport	2.36501e-06	103	A_55_P2104988	Asic1	11419	NM_001289791	-1.59174
sodium ion transport	0.0438175	18	A_51_P334876	Asic2	11418	NM_007384	-1.57038
ion transport	2.36501e-06	103	A_55_P2098865	Asic5	58170	NM_021370	-1.99156
sodium ion transport	0.0438175	18	A_55_P2184123	Atp1a4	27222	NM_013734	-1.95088
transporter activity	0.00218571	71	A_52_P357128	Atp8b3	67331	NM_026094	-1.50194
neurotransmitter transport	2.49529e-05	27	A_51_P356045	Baiap3	545192	NM_001163270	-1.55644
anion transport	0.0288121	34	A_55_P1957453	Best3	382427	NM_001007583	-1.80761
ion transport	2.36501e-06	103	A_52_P340669	Bhlha15	17341	NM_010800	-1.69335
cation transmembrane transporter activity	0.0366267	39	A_55_P2719145	Cacna1e	12290		-1.59302
sodium ion transport	0.0438175	18	A_52_P611610	Cacna1g	12291	NM_009783	-1.62676
transport	0.000124736	222	A_51_P421303	Caly	68566	NM_026769	-1.52388
positive regulation of ion transport	0.0294012	23	A_52_P189707	Camk2a	12322	NM_177407	-1.50852
ion transport	2.36501e-06	103	A_55_P2810256	Casq2	12373	NM_001355663	-2.26038
transport	0.000124736	222	A_52_P322141	Ccdc88b	78317	NM_001081291	-1.58237
ion transport	2.36501e-06	103	A_52_P596375	Cckbr	12426	NM_007627	-1.54782
transport	0.000124736	222	A_66_P101835	Cd38	12494	NM_007646	-1.93681
positive regulation of transport	0.0224233	57	A_52_P517621	Cep290	216274	NM_146009	-1.59361
ion transport	2.36501e-06	103	A_55_P2850037	Ces1d	104158	NM_053200	-1.67858
transport	0.000124736	222	A_55_P2727778	Cfap43	100048534	NM_027559	-1.89149
ion transport	2.36501e-06	103	A_51_P247853	Chrm3	12671	NM_033269	-1.54575
catecholamine transport	0.0485387	9	A_52_P350750	Chrna4	11438	NM_015730	-2.11923
ion transport	2.36501e-06	103	A_55_P2182835	Chrnb4	108015	NM_148944	-1.59609
anion transport	0.0288121	34	A_66_P124711	Clcnkb	56365	NM_019701	-1.6371
ion transport	2.36501e-06	103	A_55_P2100739	Cngb1	333329	NM_145601	-1.67814
regulation of neurotransmitter transport	0.000962907	17	A_55_P2135706	Cplx2	12890	NR_155492	-1.50439
transport	0.000124736	222	A_52_P99888	Cxcl16	66102		-1.96088
ion transport	2.36501e-06	103	A_52_P585124	Cxcr4	12767	NM_009911	-2.21525
regulation of neurotransmitter transport	0.000962907	17	A_66_P108680	Cyth1	19157	NM_001112699	-1.59113
transport	0.000124736	222	A_55_P2195157	Dbn1	56320	NM_001177371	-1.73475
positive regulation of transport	0.0224233	57	A_66_P125127	Dcx	13193		-1.56699
transport	0.000124736	222	A_51_P155085	Dennd2a	209773	NM_172477	-1.5252
regulation of transmembrane transport	0.0122346	39	A_55_P2008053	Dlg4	13385	NM_007864	-1.58297
ion transport	2.36501e-06	103	A_66_P105511	Dpp6	13483	NM_010075	-1.57095
sodium ion transport	0.0438175	18	A_51_P283499	Drd4	13491	NM_007878	-1.74624
transport	0.000124736	222	A_51_P482121	Edn2	13615	NM_007902	-1.54436
transport	0.000124736	222	A_51_P173043	Egr2	13654	NM_010118	-1.67188
transport	0.000124736	222	A_51_P437240	Emp2	13731	NM_007929	-1.73452
transport	0.000124736	222	A_55_P2141093	Eya2	14049	NM_010165	-2.20446
transport	0.000124736	222	A_55_P1974367	Fabp3	14077	NM_010174	-1.50077
monoamine transport	0.0208371	11	A_51_P518841	Fev	260298	NM_153111	-1.74215
transport	0.000124736	222	A_51_P176086	Ffar2	233079	NM_146187	-1.83126
ion transport	2.36501e-06	103	A_55_P2069935	Fxyd2	11936	NM_052823	-1.52127
sodium ion transport	0.0438175	18	A_51_P424211	Fxyd3	17178	NM_008557	-1.5398
ion transport	2.36501e-06	103	A_52_P444611	Gabrg2	14406		-1.53741
anion transport	0.0288121	34	A_55_P2053251	Gabrg3	14407	NM_008074	-1.61167
ion transport	2.36501e-06	103	A_55_P2121956	Gck	103988	NM_010292	-1.90204
transport	0.000124736	222	A_52_P238468	Gipr	381853	NM_001080815	-1.62807
transmembrane transporter activity	0.00317764	66	A_55_P2014124	Gjb3	14620	NM_001160012	-1.78771
transmembrane transporter activity	0.00317764	66	A_55_P1974128	Gjd2	14617	NM_010290	-1.83375
ion transport	2.36501e-06	103	A_51_P275077	Glp1r	14652	NM_021332	-1.56074
transport	0.000124736	222	A_55_P2090645	Gm19410	100502846	XM_006509235	-1.52542
transport	0.000124736	222	A_51_P337110	Golga7b	71146	NM_027694	-1.55919
ion transport	2.36501e-06	103	A_52_P566681	Gpm6a	234267	NM_153581	-1.68355
amide transport	0.0163379	26	A_66_P120384	Gpr119	236781	NM_181751	-1.79576
transport	0.000124736	222	A_55_P1956083	Gpr68	238377	NM_175493	-1.76127
positive regulation of transport	0.0224233	57	A_52_P481957	Grem1	23892	NM_011824	-2.64996
ion transport	2.36501e-06	103	A_55_P2917255	Gria1	14799	NM_001113325	-1.57305
cation transmembrane transporter activity	0.0366267	39	A_55_P1970090	Grin2c	14813	NM_010350	-1.69538
transport	0.000124736	222	A_51_P225933	Inpp4b	234515	NM_001297596	-1.7069
ion transport	2.36501e-06	103	A_51_P102459	Jph3	57340	NM_020605	-1.51359
ion transport	2.36501e-06	103	A_66_P126157	Kcnd1	16506	NM_008423	-1.50717
ion transport	2.36501e-06	103	A_52_P203316	Kcnf1	382571	NM_201531	-1.51975
cation transmembrane transporter activity	0.0366267	39	A_55_P2012714	Kcnh6	192775	NM_001037712	-1.51754
ion transport	2.36501e-06	103	A_52_P402705	Kcnj11	16514	NM_010602	-1.63525
cation transmembrane transporter activity	0.0366267	39	A_55_P1985544	Kcnk10	72258	NM_001316665	-1.74547
ion transport	2.36501e-06	103	A_55_P2344753	Kcnk9	223604	NM_001033876	-2.04911
cation transmembrane transporter activity	0.0366267	39	A_55_P2112524	Kcnmb2	72413	NM_028231	-1.5566
negative regulation of potassium ion transport	0.0433051	6	A_55_P2094641	Kcnq1	16535	XM_006508488	-1.5035
transport	0.000124736	222	A_51_P324814	Krt18	16668	NM_010664	-1.53472
regulation of transport	0.000132549	109	A_55_P2019784	Lrrtm1	74342	NM_001362109	-1.60486
transport	0.000124736	222	A_55_P2084413	Lrrtm2	107065	NM_178005	-1.83399
transport	0.000124736	222	A_51_P286172	Lzts2	226154	NM_145503	-2.15909
transport	0.000124736	222	A_52_P54666	Map2	17756		-1.6727
organic acid transport	0.0437475	23	A_55_P2913699	Map2k6	26399	NM_011943	-1.74976
transport	0.000124736	222	A_55_P2009762	Mapkapk3	102626	NM_178907	-1.93252
transport	0.000124736	222	A_55_P1964568	Megf10	70417	NM_001001979	-2.22331
transport	0.000124736	222	A_51_P356760	Mical1	171580	NM_138315	-1.96396
transport	0.000124736	222	A_66_P132222	Mlph	171531	NM_053015	-2.0609
ion transport	2.36501e-06	103	A_51_P462364	Ncs1	14299	NM_019681	-1.60326
regulation of transport	0.000132549	109	A_51_P181341	Necab2	117148	NM_054095	-1.81026
transport	0.000124736	222	A_66_P129564	Ngb	64242	NM_022414	-1.6682
transport	0.000124736	222	A_52_P236448	Ngfr	18053	NM_033217	-1.61922
ion transport	2.36501e-06	103	A_51_P456816	Nlgn3	245537	NM_172932	-1.57567
organic acid transport	0.0437475	23	A_51_P265338	Nr0b2	23957	NM_011850	-1.51779
ion transport	2.36501e-06	103	A_55_P2005655	Ntsr1	18216	NM_018766	-1.77292
transport	0.000124736	222	A_55_P2130365	Nup93	71805	NM_001357268	-1.50419
catecholamine transport	0.0485387	9	A_55_P2013203	Oxtr	18430	NM_001081147	-1.54363
ion transport	2.36501e-06	103	A_55_P2375194	P2rx3	228139		-1.52744
amide transport	0.0163379	26	A_55_P2039532	Pax8	18510	NM_011040	-2.56197
transport	0.000124736	222	A_52_P573543	Pde4c	110385	NM_201607	-1.61603
positive regulation of ion transmembrane transport	0.0388564	16	A_66_P127455	Pdzk1	59020	NM_001355710	-1.58411
sodium ion transport	0.0438175	18	A_52_P193611	Pkd2l1	329064	NM_181422	-1.59268
ion transport	2.36501e-06	103	A_51_P232281	Pla2g2d	18782	NM_011109	-1.8112
organic acid transport	0.0437475	23	A_55_P2020952	Pla2g2f	26971	NM_001360875	-1.77459
ion transport	2.36501e-06	103	A_55_P2499113	Pla2g5	18784	NM_001122954	-1.84842
regulation of transport	0.000132549	109	A_51_P185499	Prkar1b	19085	NM_008923	-1.56144
transport	0.000124736	222	A_55_P2004752	Prl2c5	107849	NM_001311129	-1.64207
regulation of transmembrane transport	0.0122346	39	A_55_P2129771	Prrt1	260297	NM_001368728	-2.6024
transport	0.000124736	222	A_51_P279100	Ptgs1	19224	NM_008969	-1.60624
ion transport	2.36501e-06	103	A_55_P2915039	Ptk2b	19229	NM_001162366	-1.54291
amide transport	0.0163379	26	A_66_P136817	Ptprn2	19276		-1.51742
transport	0.000124736	222	A_51_P382214	Rab17	19329	NM_008998	-1.519
ion transport	2.36501e-06	103	A_55_P2101336	Ramp2	54409	NM_019444	-1.89065
ion transport	2.36501e-06	103	A_51_P116906	Rapgef3	223864	NM_144850	-1.74996
regulation of transmembrane transport	0.0122346	39	A_66_P136302	Rasgrf2	19418		-1.69274
transport	0.000124736	222	A_55_P2810278	Rasl10b	276952	NM_001013386	-1.63477
transport	0.000124736	222	A_55_P2042356	Rftn1	76438	NM_181397	-1.66793
transport	0.000124736	222	A_52_P592466	Rhoj	80837	NM_023275	-1.58195
transport	0.000124736	222	A_51_P211765	Rin1	225870	NM_145495	-1.54136
regulation of transmembrane transport	0.0122346	39	A_52_P211949	Rph3a	19894	NM_011286	-2.12693
transport	0.000124736	222	A_55_P2027157	Rph3al	380714	NM_029548	-1.51064
transport	0.000124736	222	A_55_P2088711	Sgsm1	52850	NM_001162965	-1.50352
transport	0.000124736	222	A_51_P393305	Sidt1	320007	NM_198034	-1.66543
carboxylic acid transport	0.0317268	22	A_55_P1970144	Slc16a14	71781	XM_006496551	-1.8375
transport	0.000124736	222	A_55_P2179572	Slc18a3	20508	NM_021712	-2.14159
transport	0.000124736	222	A_51_P165882	Slc22a18	18400	NM_001042760	-1.53918
sodium ion transport	0.0438175	18	A_51_P502225	Slc22a4	30805	NM_019687	-1.69707
ion transport	2.36501e-06	103	A_51_P363905	Slc25a23	66972	NM_025877	-1.52757
gamma-aminobutyric acid transmembrane transporter activity	0.0446993	3	A_52_P138926	Slc32a1	22348	NM_009508	-2.12057
organic acid transport	0.0437475	23	A_52_P611787	Slc47a1	67473	NM_026183	-1.58646
sodium ion transport	0.0438175	18	A_55_P2015650	Slc5a9	230612	NM_145551	-2.17955
ion transport	2.36501e-06	103	A_51_P323812	Slc6a12	14411	NM_133661	-3.13399
gamma-aminobutyric acid transmembrane transporter activity	0.0446993	3	A_51_P438083	Slc6a13	14412	NM_144512	-2.07803
ion transport	2.36501e-06	103	A_55_P1997595	Slc6a19	74338	NM_028878	-1.72548
sodium ion transport	0.0438175	18	A_55_P1973838	Slc6a9	14664	NM_001369017	-1.73863
ion transport	2.36501e-06	103	A_55_P1989673	Slco2a1	24059	NM_033314	-1.55609
metal ion transport	0.0187577	34	A_66_P113892	Smim6	68528	NM_001162998	-1.64188
transport	0.000124736	222	A_52_P279845	Sorcs2	81840		-1.6174
positive regulation of transport	0.0224233	57	A_51_P501248	Sphk1	20698	NM_025367	-1.72392
transport	0.000124736	222	A_66_P103951	Sptbn5	640524	XM_006500537	-1.771
transport	0.000124736	222	A_55_P2016227	Ssc4d	109267	NM_001160366	-1.71676
transport	0.000124736	222	A_55_P1974028	Stab2	192188	NM_138673	-1.63355
positive regulation of ion transmembrane transport	0.0388564	16	A_55_P2028522	Stac	20840	NM_016853	-1.67543
ion transport	2.36501e-06	103	A_51_P208922	Stc2	20856	NM_011491	-1.78506
transport	0.000124736	222	A_55_P2236268	Syt16	238266	NM_001364281	-1.70224
neurotransmitter transport	2.49529e-05	27	A_51_P330749	Syt2	20980	NM_009307	-2.03629
transport	0.000124736	222	A_55_P2048441	Syt3	20981	NM_016663	-1.60412
transport	0.000124736	222	A_55_P1954693	Tac1	21333	NM_009311	-1.55775
regulation of transport	0.000132549	109	A_52_P220879	Tgm2	21817	NM_009373	-1.56067
neurotransmitter transport	2.49529e-05	27	A_55_P2275249	Th	21823	NM_009377	-1.60592
transport	0.000124736	222	A_51_P458130	Tph1	21990	NM_009414	-1.63521
transport	0.000124736	222	A_66_P122448	Traf3ip2	103213	NM_134000	-1.62661
positive regulation of transport	0.0224233	57	A_66_P120945	Trim46	360213	NM_183037	-1.57453
transport	0.000124736	222	A_66_P131817	Ulk4	209012		-1.64523
transport	0.000124736	222	A_55_P2097518	Zdhhc22	238331	NM_001080943	-1.51776

## Sheet: 6. Metabolism genes (up)
Table 1.6. Fig.4f. Up-regulated GO Metabolism pathways (adjusted p-value < 0.05)
term_name	adjusted_p_value	intersection_size	ProbeID	Gene_Symbol	Gene_ID	RefSeqAccession	Test/Control.fc
positive regulation of nitrogen compound metabolic process	0.0224233	145	A_55_P1977204	Bicra	243842	NM_001081418	3.78126
organic acid metabolic process	0.0167243	55	A_66_P123547	Adss	11566		3.47956
positive regulation of phosphate metabolic process	0.00101408	63	A_51_P375146	Cd36	12491	NM_007643	3.08184
organonitrogen compound metabolic process	0.0226612	274	A_51_P229925	Chst7	60322	NM_021715	2.95181
positive regulation of phosphate metabolic process	0.00101408	63	A_51_P394190	Lmo4	16911	NM_010723	2.54737
positive regulation of nitrogen compound metabolic process	0.0224233	145	A_55_P2740081	Cited2	17684		2.54545
positive regulation of phosphate metabolic process	0.00101408	63	A_51_P520936	Bcar3	29815	NM_013867	2.40497
organonitrogen compound metabolic process	0.0226612	274	A_55_P2603196	Rps29	20090		2.37796
positive regulation of phosphate metabolic process	0.00101408	63	A_55_P2718598	Taok3	330177		2.07831
organonitrogen compound metabolic process	0.0226612	274	A_55_P2744843	Mapkapk3	102626	NM_001316691	2.06794
phenol-containing compound metabolic process	0.0102001	13	A_51_P208603	Dio2	13371	NM_010050	2.06435
positive regulation of cellular metabolic process	0.0362748	151	A_55_P2101340	Ramp3	56089	NM_019511	2.02449
positive regulation of phosphate metabolic process	0.00101408	63	A_52_P633560	Nodal	18119	NM_013611	1.99934
organonitrogen compound metabolic process	0.0226612	274	A_55_P2039761	Gm4858	229571	NM_001177694	1.97037
phenol-containing compound metabolic process	0.0102001	13	A_66_P129218	Crhr2	12922		1.93061
positive regulation of cellular metabolic process	0.0362748	151	A_51_P250058	Epas1	13819	NM_010137	1.90175
organonitrogen compound metabolic process	0.0226612	274	A_51_P291501	Ccno	218630	NM_001081062	1.89143
organonitrogen compound metabolic process	0.0226612	274	A_52_P323914	Grk4	14772	NM_019497	1.87542
positive regulation of phosphate metabolic process	0.00101408	63	A_51_P220806	Gdf9	14566	NM_008110	1.86361
organonitrogen compound metabolic process	0.0226612	274	A_52_P668647	Igf1r	16001		1.827
positive regulation of nitrogen compound metabolic process	0.0224233	145	A_66_P136433	Atad2b	320817	NM_001362349	1.80418
small molecule metabolic process	0.0402247	86	A_55_P1962661	Cyp2c67	545288	NM_001024719	1.79935
positive regulation of nitrogen compound metabolic process	0.0224233	145	A_52_P495869	Mafb	16658	NM_010658	1.79826
positive regulation of phosphate metabolic process	0.00101408	63	A_51_P218009	Efna5	13640	NM_010109	1.77846
small molecule metabolic process	0.0402247	86	A_66_P128036	Dct	13190	NM_010024	1.77393
organonitrogen compound metabolic process	0.0226612	274	A_66_P130035	Klk1b24	16617	NM_010643	1.7739
organonitrogen compound metabolic process	0.0226612	274	A_51_P194498	Wfdc1	67866	NM_023395	1.76891
organonitrogen compound metabolic process	0.0226612	274	A_55_P2052056	A3galt2	215493	NM_001009819	1.76723
positive regulation of nitrogen compound metabolic process	0.0224233	145	A_55_P2731221	Pbx1	18514		1.7646
organonitrogen compound metabolic process	0.0226612	274	A_52_P158997	March3	320253		1.76144
positive regulation of nitrogen compound metabolic process	0.0224233	145	A_55_P2738202	Cdk12	69131		1.74926
organonitrogen compound metabolic process	0.0226612	274	A_51_P323148	Mfsd8	72175	NM_028140	1.71671
positive regulation of nitrogen compound metabolic process	0.0224233	145	A_66_P109172	Rest	19712		1.71515
organonitrogen compound metabolic process	0.0226612	274	A_51_P306151	Sgk3	170755	NM_133220	1.71077
positive regulation of nitrogen compound metabolic process	0.0224233	145	A_55_P2604064	Kdm5a	214899		1.70888
organonitrogen compound metabolic process	0.0226612	274	A_55_P2728282	Mylk	107589	NM_139300	1.69587
organonitrogen compound metabolic process	0.0226612	274	A_55_P2483726	Phactr2	215789	NM_001195065	1.69441
organic acid metabolic process	0.0167243	55	A_52_P436643	Asah2	54447	NM_018830	1.69381
positive regulation of cellular metabolic process	0.0362748	151	A_55_P2100425	Epha5	13839	NM_007937	1.69063
small molecule metabolic process	0.0402247	86	A_51_P265465	Abhd3	106861	NM_134130	1.68335
organonitrogen compound metabolic process	0.0226612	274	A_55_P2721164	Klhl12	240756		1.6821
small molecule metabolic process	0.0402247	86	A_52_P168567	Cebpa	12606	NM_007678	1.67739
positive regulation of cellular metabolic process	0.0362748	151	A_55_P2046661	Tnfrsf14	230979	NM_178931	1.67664
positive regulation of phosphate metabolic process	0.00101408	63	A_51_P249957	Fgf18	14172	NM_008005	1.6747
neutral lipid metabolic process	0.0474211	13	A_66_P123790	Lpl	16956	NM_008509	1.67054
organonitrogen compound metabolic process	0.0226612	274	A_55_P2018929	Spns2	216892	NM_153060	1.66376
positive regulation of metabolic process	0.0323628	171	A_55_P2807476	Il1rap	16180	NM_008364	1.65703
positive regulation of cellular metabolic process	0.0362748	151	A_52_P179785	Ripk2	192656	NM_138952	1.65702
positive regulation of nitrogen compound metabolic process	0.0224233	145	A_55_P2717892	Ablim2	231148		1.65659
organonitrogen compound metabolic process	0.0226612	274	A_51_P215922	Casp6	12368	NM_009811	1.65392
organonitrogen compound metabolic process	0.0226612	274	A_52_P246168	Ptprk	19272	NM_008983	1.64736
positive regulation of nitrogen compound metabolic process	0.0224233	145	A_52_P634090	Jag1	16449	NM_013822	1.64195
small molecule metabolic process	0.0402247	86	A_51_P478672	Suclg2	20917	NM_011507	1.64091
positive regulation of nitrogen compound metabolic process	0.0224233	145	A_51_P144264	Klf2	16598	NM_008452	1.63859
organonitrogen compound metabolic process	0.0226612	274	A_55_P2491289	Ttk	22137	NM_001110265	1.6372
organic acid metabolic process	0.0167243	55	A_55_P2169529	Carnmt1	67383	XM_006527294	1.63312
neutral lipid metabolic process	0.0474211	13	A_52_P189005	Gk5	235533	NM_177352	1.63186
organonitrogen compound metabolic process	0.0226612	274	A_52_P368629	Nfu1	56748		1.62549
organonitrogen compound metabolic process	0.0226612	274	A_55_P2736764	Igf1r	16001	NM_010513	1.62125
positive regulation of nitrogen compound metabolic process	0.0224233	145	A_51_P514961	Tiparp	99929	NM_178892	1.61459
positive regulation of cellular metabolic process	0.0362748	151	A_51_P148494	Rnft1	76892	NM_029788	1.60872
organonitrogen compound metabolic process	0.0226612	274	A_55_P2718403	Nmrk1	225994		1.60522
positive regulation of metabolic process	0.0323628	171	A_51_P410949	Polr3g	67486	NM_001081176	1.60428
positive regulation of nitrogen compound metabolic process	0.0224233	145	A_55_P2183508	Hist1h1d	14957		1.60227
organonitrogen compound metabolic process	0.0226612	274	A_52_P150236	Apom	55938	NM_018816	1.59984
organonitrogen compound metabolic process	0.0226612	274	A_55_P2038422	Adamts17	233332	NM_001033877	1.59883
positive regulation of nitrogen compound metabolic process	0.0224233	145	A_55_P2516894	Ccnc	51813	NM_001290422	1.5984
positive regulation of cellular metabolic process	0.0362748	151	A_52_P329934	Mllt3	70122	NM_027326	1.59726
organonitrogen compound metabolic process	0.0226612	274	A_52_P575217	Mylk	107589	NM_139300	1.59582
organonitrogen compound metabolic process	0.0226612	274	A_52_P612803	Ccng1	12450	NM_009831	1.59291
positive regulation of phosphate metabolic process	0.00101408	63	A_51_P392303	Lrrn3	16981	NM_010733	1.59231
small molecule metabolic process	0.0402247	86	A_52_P402881	Mpp5	56217	NM_019579	1.59147
organonitrogen compound metabolic process	0.0226612	274	A_52_P166868	Nudt13	67725	XM_006519470	1.59088
positive regulation of cellular metabolic process	0.0362748	151	A_51_P501364	Tbx21	57765	NM_019507	1.58937
positive regulation of nitrogen compound metabolic process	0.0224233	145	A_55_P2729448	Arid5b	71371		1.58327
organonitrogen compound metabolic process	0.0226612	274	A_52_P53019	Rhbdl3	246104	NM_139228	1.58019
positive regulation of nitrogen compound metabolic process	0.0224233	145	A_55_P2900363	Hlf	217082	NM_172563	1.57992
organonitrogen compound metabolic process	0.0226612	274	A_51_P429335	Prss16	54373	NM_019429	1.57931
positive regulation of cellular metabolic process	0.0362748	151	A_55_P2730701	Lcor	212391	NM_172154	1.57385
organic acid metabolic process	0.0167243	55	A_52_P374897	Arg2	11847	NM_009705	1.56771
organonitrogen compound metabolic process	0.0226612	274	A_51_P292145	Uba6	231380		1.56588
organonitrogen compound metabolic process	0.0226612	274	A_51_P192116	Setdb2	239122		1.56288
positive regulation of phosphate metabolic process	0.00101408	63	A_55_P2713935	Ripk1	19766		1.56206
positive regulation of cellular metabolic process	0.0362748	151	A_55_P2713935	Ripk1	19766		1.56206
positive regulation of nitrogen compound metabolic process	0.0224233	145	A_51_P248865	Foxf2	14238	NM_010225	1.56187
small molecule metabolic process	0.0402247	86	A_55_P1952086	Car10	72605		1.56048
positive regulation of cellular metabolic process	0.0362748	151	A_66_P118021	Hspa1b	15511	NM_010478	1.55643
organonitrogen compound metabolic process	0.0226612	274	A_51_P490678	Trim68	101700	NM_198012	1.55483
positive regulation of cellular metabolic process	0.0362748	151	A_51_P186203	Efna3	13638	XM_017319452	1.55333
positive regulation of cellular metabolic process	0.0362748	151	A_52_P575854	Acvr2a	11480	NM_007396	1.55165
organonitrogen compound metabolic process	0.0226612	274	A_51_P100997	Serpinb3c	381286	NM_201363	1.5516
organonitrogen compound metabolic process	0.0226612	274	A_66_P117960	Atp23	68876	NM_001358970	1.5515
neutral lipid metabolic process	0.0474211	13	A_55_P2718974	Gk5	235533		1.5514
small molecule metabolic process	0.0402247	86	A_51_P334281	Gucy1b2	239134	NM_172810	1.55083
small molecule metabolic process	0.0402247	86	A_55_P1984406	Lrrk2	66725	NM_025730	1.55074
organonitrogen compound metabolic process	0.0226612	274	A_52_P30451	Ppp1r3c	53412	NM_016854	1.55064
small molecule metabolic process	0.0402247	86	A_55_P2018479	Carnmt1	67383	NM_026120	1.54952
positive regulation of metabolic process	0.0323628	171	A_52_P405090	Polr3g	67486	NM_001081176	1.54852
organonitrogen compound metabolic process	0.0226612	274	A_51_P480320	Usp24	329908		1.54815
organonitrogen compound metabolic process	0.0226612	274	A_55_P2743892	Trim7	94089	XM_011249333	1.54714
small molecule metabolic process	0.0402247	86	A_55_P1970570	Rdh8	235033	NM_001030290	1.54503
organonitrogen compound metabolic process	0.0226612	274	A_55_P2756026	Usp53	99526	NM_133857	1.54431
positive regulation of cellular metabolic process	0.0362748	151	A_51_P292460	Wnk1	232341		1.5435
small molecule metabolic process	0.0402247	86	A_51_P340355	Tarsl2	272396	NM_172310	1.54162
positive regulation of cellular metabolic process	0.0362748	151	A_55_P2806148	Smarca5	93762	NM_053124	1.54145
organonitrogen compound metabolic process	0.0226612	274	A_55_P2581495	Naa16	66897	NM_025832	1.54077
small molecule metabolic process	0.0402247	86	A_55_P2823774	Pde10a	23984	XM_017317462	1.53686
positive regulation of cellular metabolic process	0.0362748	151	A_51_P134007	Ncl	17975	NM_010880	1.53669
small molecule metabolic process	0.0402247	86	A_66_P118838	Rrm2b	382985	NM_001357022	1.53384
positive regulation of nitrogen compound metabolic process	0.0224233	145	A_55_P2109827	Tank	21353	NM_001164071	1.53187
positive regulation of cellular metabolic process	0.0362748	151	A_51_P133936	Kitl	17311	NM_013598	1.5304
positive regulation of phosphate metabolic process	0.00101408	63	A_55_P2030077	Ifnab	15974	NM_008336	1.52854
organonitrogen compound metabolic process	0.0226612	274	A_51_P265219	Ppm1k	243382	NM_175523	1.52747
positive regulation of nitrogen compound metabolic process	0.0224233	145	A_65_P15594	Arih1	23806		1.52698
organonitrogen compound metabolic process	0.0226612	274	A_51_P286146	Mylk	107589	NM_139300	1.52514
organonitrogen compound metabolic process	0.0226612	274	A_52_P174421	Galc	14420	NM_008079	1.52501
positive regulation of phosphate metabolic process	0.00101408	63	A_52_P593015	Pibf1	52023	NM_029320	1.52421
positive regulation of cellular metabolic process	0.0362748	151	A_52_P114810	Hltf	20585	NM_001355097	1.52195
positive regulation of nitrogen compound metabolic process	0.0224233	145	A_52_P82741	Hspa1a	193740	NM_010479	1.52158
organonitrogen compound metabolic process	0.0226612	274	A_55_P2730856	Styx	56291	NM_019637	1.5207
organonitrogen compound metabolic process	0.0226612	274	A_65_P20052	Alg10b	380959		1.51962
organonitrogen compound metabolic process	0.0226612	274	A_55_P2716836	Cers6	241447		1.51845
organonitrogen compound metabolic process	0.0226612	274	A_52_P110534	Ttk	22137	NM_009445	1.51191
positive regulation of cellular metabolic process	0.0362748	151	A_51_P267346	Topors	106021	NM_134097	1.51075
positive regulation of phosphate metabolic process	0.00101408	63	A_52_P239536	Ppp1r9a	243725	NM_181595	1.50875
positive regulation of cellular metabolic process	0.0362748	151	A_52_P542570	Bhlhe23	140489	NM_080641	1.50802
positive regulation of nitrogen compound metabolic process	0.0224233	145	A_51_P240801	Tmem173	72512	NM_028261	1.50494
positive regulation of cellular metabolic process	0.0362748	151	A_55_P2071132	Tnfrsf23	79201	NM_024290	1.50411
organic acid metabolic process	0.0167243	55	A_51_P259296	Lpl	16956	NM_008509	1.50211
small molecule metabolic process	0.0402247	86	A_51_P324923	Man2a1	17158	NM_008549	1.50114
organic acid metabolic process	0.0167243	55	A_55_P2452259	Gls	14660	NM_001113383	1.50109

## Sheet: 7. Metabolism genes (down)
Table 1.7 Fig.4f. Down-regulated GO Metabolism pathways (adjusted p-value < 0.05)
term_name	adjusted_p_value	intersection_size	ProbeID	Gene_Symbol	Gene_ID	RefSeqAccession	Test/Control.fc
positive regulation of nitrogen compound metabolic process	0.0224233	145	A_52_P533161	Ablim1	226251	NM_178688	-1.53919
organic acid metabolic process	0.0167243	55	A_55_P2739022	Acot11	329910	NM_025590	-1.6188
organic acid metabolic process	0.0167243	55	A_51_P479321	Acss1	68738	NM_080575	-1.93644
organonitrogen compound metabolic process	0.0226612	274	A_51_P367780	Adamtsl2	77794	NM_029981	-1.88271
small molecule metabolic process	0.0402247	86	A_55_P2502426	Adh1	11522	NM_007409	-2.71704
positive regulation of metabolic process	0.0323628	171	A_55_P2181386	Adm2	223780	NM_182928	-1.82158
positive regulation of cellular metabolic process	0.0362748	151	A_55_P2101776	Adora1	11539	NM_001008533	-1.87466
small molecule metabolic process	0.0402247	86	A_52_P419455	Adora2b	11541	NM_007413	-2.18918
small molecule metabolic process	0.0402247	86	A_55_P2055742	Adtrp	109254	NM_001145875	-2.13821
organonitrogen compound metabolic process	0.0226612	274	A_55_P2740297	Aebp1	11568		-1.53984
positive regulation of cellular metabolic process	0.0362748	151	A_55_P1997225	Agap2	216439	NM_001033263	-1.50121
small molecule metabolic process	0.0402247	86	A_55_P2082688	Ak1	11636	NM_001198790	-1.65499
organic acid metabolic process	0.0167243	55	A_51_P331288	Akr1b7	11997	NM_009731	-1.76114
organic acid metabolic process	0.0167243	55	A_55_P2163098	Akr1c18	105349	NM_134066	-1.53988
organic acid metabolic process	0.0167243	55	A_66_P105854	Alox5ap	11690	NM_001308462	-1.61078
organonitrogen compound metabolic process	0.0226612	274	A_55_P2942204	Ampd3	11717	NM_009667	-1.86691
organonitrogen compound metabolic process	0.0226612	274	A_51_P114634	Amz1	231842	NM_173405	-1.55581
organonitrogen compound metabolic process	0.0226612	274	A_55_P1957198	Apob	238055	NM_009693	-1.5293
small molecule metabolic process	0.0402247	86	A_51_P495825	Apof	103161	NM_133997	-2.56963
organic acid metabolic process	0.0167243	55	A_51_P303160	Arg1	11846	NM_007482	-1.76828
positive regulation of phosphate metabolic process	0.00101408	63	A_52_P355748	Arhgef2	16800	NM_008487	-1.52375
positive regulation of metabolic process	0.0323628	171	A_55_P2122618	Asb11	68854	NM_026853	-1.64818
organonitrogen compound metabolic process	0.0226612	274	A_52_P594756	Asb4	65255	NM_023048	-1.57401
organonitrogen compound metabolic process	0.0226612	274	A_51_P346179	Aspdh	68352	NM_026690	-1.54928
positive regulation of cellular metabolic process	0.0362748	151	A_52_P123238	Asxl1	228790	NM_001039939	-1.56889
positive regulation of nitrogen compound metabolic process	0.0224233	145	A_65_P08259	Atrx	22589	NM_009530	-1.62595
acylglycerol metabolic process	0.0434947	13	A_51_P166339	Avil	11567	NM_009635	-1.9566
organonitrogen compound metabolic process	0.0226612	274	A_55_P2814039	B3gat1	76898	NM_001310766	-1.70279
organonitrogen compound metabolic process	0.0226612	274	A_51_P170178	B3gnt8	232984	NM_146184	-1.69288
positive regulation of cellular metabolic process	0.0362748	151	A_52_P340669	Bhlha15	17341	NM_010800	-1.69335
organonitrogen compound metabolic process	0.0226612	274	A_52_P189707	Camk2a	12322	NM_177407	-1.50852
organonitrogen compound metabolic process	0.0226612	274	A_55_P2047335	Capn5	12337	NM_007602	-1.54812
organonitrogen compound metabolic process	0.0226612	274	A_52_P474089	Capn6	12338	NM_007603	-2.32117
small molecule metabolic process	0.0402247	86	A_55_P2078670	Cbs	12411	NM_144855	-1.64432
positive regulation of metabolic process	0.0323628	171	A_52_P322141	Ccdc88b	78317	NM_001081291	-1.58237
positive regulation of metabolic process	0.0323628	171	A_51_P204740	Cd34	12490	NM_133654	-1.56196
positive regulation of cellular metabolic process	0.0362748	151	A_66_P101835	Cd38	12494	NM_007646	-1.9368
positive regulation of cellular metabolic process	0.0362748	151	A_55_P2912261	Cd44	12505	NM_009851	-1.71899
organonitrogen compound metabolic process	0.0226612	274	A_52_P469502	Cda	72269	NM_028176	-1.60407
organonitrogen compound metabolic process	0.0226612	274	A_51_P234140	Cdkl1	71091	NM_183294	-1.6518
positive regulation of metabolic process	0.0323628	171	A_51_P228604	Ceacam20	71601	NM_027839	-2.01445
positive regulation of cellular metabolic process	0.0362748	151	A_55_P2792405	Cela1	109901	NM_033612	-1.69125
positive regulation of nitrogen compound metabolic process	0.0224233	145	A_52_P517621	Cep290	216274	NM_146009	-1.59361
neutral lipid metabolic process	0.0474211	13	A_55_P2850037	Ces1d	104158	NM_053200	-1.67858
organonitrogen compound metabolic process	0.0226612	274	A_51_P321579	Chd5	269610	NM_001369243	-1.72715
positive regulation of phosphate metabolic process	0.00101408	63	A_55_P1989474	Chrna3	110834	NM_145129	-1.5549
small molecule metabolic process	0.0402247	86	A_55_P2061620	Chst1	76969	NM_001356552	-1.60384
organonitrogen compound metabolic process	0.0226612	274	A_51_P126864	Chst11	58250	NM_021439	-1.55991
organonitrogen compound metabolic process	0.0226612	274	A_55_P2054082	Chst9	71367	NM_001364992	-1.62834
organonitrogen compound metabolic process	0.0226612	274	A_55_P2494977	Cpa2	232680	NM_001024698	-1.94833
organonitrogen compound metabolic process	0.0226612	274	A_55_P2015949	Cpa5	74649	NM_144537	-1.62424
organonitrogen compound metabolic process	0.0226612	274	A_55_P2716571	Cpn1	93721		-1.72945
positive regulation of cellular metabolic process	0.0362748	151	A_55_P2174987	Creb3l3	208677	NM_145365	-1.61713
positive regulation of nitrogen compound metabolic process	0.0224233	145	A_51_P105554	Crp	12944	NM_007768	-1.72143
organonitrogen compound metabolic process	0.0226612	274	A_52_P214347	Cst11	78240	NM_030059	-1.74633
organonitrogen compound metabolic process	0.0226612	274	A_55_P2038106	Cst8	13012	NM_009978	-1.59771
positive regulation of nitrogen compound metabolic process	0.0224233	145	A_52_P470046	Cyfip2	76884		-1.86988
organic acid metabolic process	0.0167243	55	A_51_P330044	Cyp2j9	74519	NM_028979	-1.98236
positive regulation of phosphate metabolic process	0.00101408	63	A_51_P437135	Dab1	13131	NM_010014	-1.5815
phenol-containing compound metabolic process	0.0102001	13	A_55_P2108933	Dao	13142	NM_001286396	-1.93886
organonitrogen compound metabolic process	0.0226612	274	A_51_P126198	Dapk2	13143	NM_010019	-2.03701
small molecule metabolic process	0.0402247	86	A_51_P444543	Dbh	13166	NM_138942	-1.54025
positive regulation of cellular metabolic process	0.0362748	151	A_51_P180492	Dbp	13170	NM_016974	-1.64471
positive regulation of phosphate metabolic process	0.00101408	63	A_55_P1992954	Ddr2	18214	NM_022563	-1.7531
acylglycerol metabolic process	0.0434947	13	A_55_P2269289	Dgkg	110197	NM_138650	-1.53965
small molecule metabolic process	0.0402247	86	A_55_P2020128	Dhrs3	20148	NM_001357276	-2.06395
positive regulation of phosphate metabolic process	0.00101408	63	A_55_P2008053	Dlg4	13385	NM_007864	-1.58297
positive regulation of phosphate metabolic process	0.00101408	63	A_51_P155458	Dok7	231134	NM_001348274	-1.55829
organic acid metabolic process	0.0167243	55	A_51_P227345	Dpep1	13479	NM_007876	-1.60336
organonitrogen compound metabolic process	0.0226612	274	A_66_P105511	Dpp6	13483	NM_010075	-1.57095
positive regulation of cellular metabolic process	0.0362748	151	A_51_P283499	Drd4	13491	NM_007878	-1.74624
small molecule metabolic process	0.0402247	86	A_51_P482121	Edn2	13615	NM_007902	-1.54436
positive regulation of phosphate metabolic process	0.00101408	63	A_55_P2031167	Efna1	13636	NM_010107	-1.50337
organonitrogen compound metabolic process	0.0226612	274	A_51_P208845	Egflam	268780	NM_178748	-1.67936
positive regulation of nitrogen compound metabolic process	0.0224233	145	A_51_P173043	Egr2	13654	NM_010118	-1.67188
positive regulation of nitrogen compound metabolic process	0.0224233	145	A_55_P2745157	Elk3	13713		-1.64453
positive regulation of phosphate metabolic process	0.00101408	63	A_51_P437240	Emp2	13731	NM_007929	-1.73451
positive regulation of phosphate metabolic process	0.00101408	63	A_55_P2100485	Epha8	13842	NM_007939	-1.56734
positive regulation of cellular metabolic process	0.0362748	151	A_51_P334209	Eya2	14049	NM_010165	-2.40872
positive regulation of phosphate metabolic process	0.00101408	63	A_55_P1974367	Fabp3	14077	NM_010174	-1.50077
organic acid metabolic process	0.0167243	55	A_55_P2061428	Fads6	328035	NM_178035	-1.50948
organonitrogen compound metabolic process	0.0226612	274	A_52_P604735	Fbxl2	72179	XR_379879	-1.51939
positive regulation of cellular metabolic process	0.0362748	151	A_51_P518841	Fev	260298	NM_153111	-1.74214
positive regulation of metabolic process	0.0323628	171	A_51_P176086	Ffar2	233079	NM_146187	-1.83126
organonitrogen compound metabolic process	0.0226612	274	A_52_P266132	Fgl2	14190	NM_008013	-2.05587
organonitrogen compound metabolic process	0.0226612	274	A_55_P1986247	Fut1	14343	NM_008051	-2.01037
organic acid metabolic process	0.0167243	55	A_55_P2879270	Gad1	14415	XM_017315594	-1.54402
organonitrogen compound metabolic process	0.0226612	274	A_55_P2013823	Gal3st1	53897	NM_016922	-1.50389
organonitrogen compound metabolic process	0.0226612	274	A_55_P1975155	Galnt6	207839	NM_001161767	-1.66708
positive regulation of cellular metabolic process	0.0362748	151	A_51_P509125	Galr3	14429	NM_015738	-1.82322
positive regulation of phosphate metabolic process	0.00101408	63	A_55_P2121956	Gck	103988	NM_010292	-1.90204
positive regulation of cellular metabolic process	0.0362748	151	A_55_P2908491	Gdf10	14560	NM_145741	-1.68551
positive regulation of phosphate metabolic process	0.00101408	63	A_55_P1960735	Gdf15	23886	NM_011819	-1.57038
small molecule metabolic process	0.0402247	86	A_51_P245156	Gdf2	12165	NM_019506	-1.51825
positive regulation of cellular metabolic process	0.0362748	151	A_55_P1968703	Gfra2	14586	NM_008115	-1.98994
small molecule metabolic process	0.0402247	86	A_55_P2808872	Gldc	104174	NM_138595	-1.52477
positive regulation of nitrogen compound metabolic process	0.0224233	145	A_51_P275077	Glp1r	14652	NM_021332	-1.56074
organonitrogen compound metabolic process	0.0226612	274	A_55_P2102065	Gm10639	100042314	NM_001122660	-1.79821
organic acid metabolic process	0.0167243	55	A_55_P2744364	Gm5897	545963	NR_153811	-1.80968
organonitrogen compound metabolic process	0.0226612	274	A_51_P337110	Golga7b	71146	NM_027694	-1.55919
organic acid metabolic process	0.0167243	55	A_51_P497768	Gpat2	215456	NM_001081089	-1.84589
small molecule metabolic process	0.0402247	86	A_52_P16419	Gpd1	14555	NM_010271	-1.90142
positive regulation of phosphate metabolic process	0.00101408	63	A_52_P481957	Grem1	23892	NM_011824	-2.64996
organonitrogen compound metabolic process	0.0226612	274	A_55_P1970090	Grin2c	14813	NM_010350	-1.69539
organonitrogen compound metabolic process	0.0226612	274	A_55_P2170454	Gsta2	14858	NM_008182	-1.68094
organic acid metabolic process	0.0167243	55	A_55_P2019233	Gsto2	68214	NM_026619	-1.87349
positive regulation of phosphate metabolic process	0.00101408	63	A_51_P207751	Guca1a	14913	NM_008189	-1.50031
organic acid metabolic process	0.0167243	55	A_51_P290626	Gulo	268756	NM_178747	-2.31078
positive regulation of cellular metabolic process	0.0362748	151	A_66_P118435	H1f0	14958		-1.79137
organonitrogen compound metabolic process	0.0226612	274	A_55_P2605796	Herc1	235439		-1.76763
positive regulation of nitrogen compound metabolic process	0.0224233	145	A_55_P1963580	Hes3	15207	NM_008237	-1.74566
organonitrogen compound metabolic process	0.0226612	274	A_55_P1959393	Hhat	226861	NM_144881	-1.93925
small molecule metabolic process	0.0402247	86	A_66_P127452	Hk3	212032	NM_001033245	-2.00896
organic acid metabolic process	0.0167243	55	A_51_P322972	Hkdc1	216019	NM_145419	-2.50912
positive regulation of nitrogen compound metabolic process	0.0224233	145	A_55_P2152225	Ihh	16147	NM_010544	-1.87193
organonitrogen compound metabolic process	0.0226612	274	A_55_P2804650	Il1r2	16178	NM_001360800	-1.63054
positive regulation of phosphate metabolic process	0.00101408	63	A_51_P437079	Inava	67313	NM_028872	-1.50426
small molecule metabolic process	0.0402247	86	A_51_P225933	Inpp4b	234515	NM_001297596	-1.7069
positive regulation of cellular metabolic process	0.0362748	151	A_55_P1983708	Insrr	23920	NM_011832	-1.76568
small molecule metabolic process	0.0402247	86	A_52_P402705	Kcnj11	16514	NM_010602	-1.63524
organonitrogen compound metabolic process	0.0226612	274	A_55_P2003414	Kng1	16644	NM_023125	-1.91865
organonitrogen compound metabolic process	0.0226612	274	A_51_P416669	Krt1	16678	NM_008473	-1.50046
positive regulation of nitrogen compound metabolic process	0.0224233	145	A_55_P2013601	Ldb2	16826	NM_001359071	-1.89989
positive regulation of nitrogen compound metabolic process	0.0224233	145	A_55_P2503340	Lmo2	16909	NM_008505	-1.65725
organonitrogen compound metabolic process	0.0226612	274	A_52_P686785	Lyve1	114332	NM_053247	-1.64052
positive regulation of cellular metabolic process	0.0362748	151	A_52_P608322	Maff	17133	NM_010755	-1.6137
positive regulation of phosphate metabolic process	0.00101408	63	A_55_P2913699	Map2k6	26399	NM_011943	-1.74976
positive regulation of phosphate metabolic process	0.00101408	63	A_55_P2106039	Map3k6	53608	NM_016693	-1.54102
organonitrogen compound metabolic process	0.0226612	274	A_55_P2009762	Mapkapk3	102626	NM_178907	-1.93252
organic acid metabolic process	0.0167243	55	A_51_P227077	Mdh1b	76668	NM_029696	-1.93231
organic acid metabolic process	0.0167243	55	A_55_P2719070	Me3	109264		-1.78776
organonitrogen compound metabolic process	0.0226612	274	A_51_P356760	Mical1	171580	NM_138315	-1.96396
positive regulation of nitrogen compound metabolic process	0.0224233	145	A_51_P365139	Micalcl	100504195	NM_027587	-1.57748
organonitrogen compound metabolic process	0.0226612	274	A_51_P315027	Minar1	209743	NM_153509	-2.17233
organonitrogen compound metabolic process	0.0226612	274	A_55_P2495403	Mmp19	58223	NM_021412	-1.99429
positive regulation of cellular metabolic process	0.0362748	151	A_55_P2130600	Musk	18198	NM_001037127	-1.51019
organonitrogen compound metabolic process	0.0226612	274	A_52_P46085	Mvp	78388	NM_080638	-1.51443
positive regulation of cellular metabolic process	0.0362748	151	A_52_P639028	Myt1l	17933	XM_011243837	-1.61291
organonitrogen compound metabolic process	0.0226612	274	A_55_P1982325	Ndst4	64580	NM_022565	-1.72994
organonitrogen compound metabolic process	0.0226612	274	A_51_P181341	Necab2	117148	NM_054095	-1.81026
organonitrogen compound metabolic process	0.0226612	274	A_55_P1967500	Nell1	338352	NM_001037906	-2.12397
positive regulation of cellular metabolic process	0.0362748	151	A_52_P236448	Ngfr	18053	NM_033217	-1.61922
small molecule metabolic process	0.0402247	86	A_55_P2133795	Nos1	18125	NM_008712	-1.77613
organonitrogen compound metabolic process	0.0226612	274	A_55_P2807493	Notch4	18132	NM_010929	-1.85392
positive regulation of nitrogen compound metabolic process	0.0224233	145	A_51_P265338	Nr0b2	23957	NM_011850	-1.51779
organonitrogen compound metabolic process	0.0226612	274	A_55_P2161702	Nrip2	60345	NM_021717	-1.56723
positive regulation of phosphate metabolic process	0.00101408	63	A_51_P305003	Ntrk1	18211	NM_001033124	-1.82265
positive regulation of phosphate metabolic process	0.00101408	63	A_55_P2493773	Ntsr1	18216	NM_018766	-1.57395
organic acid metabolic process	0.0167243	55	A_51_P519251	Nupr1	56312	NM_019738	-2.21856
small molecule metabolic process	0.0402247	86	A_55_P2002998	Olah	99035	NM_145921	-1.58099
organonitrogen compound metabolic process	0.0226612	274	A_51_P348792	Opn5	353344	NM_181753	-1.53853
positive regulation of metabolic process	0.0323628	171	A_55_P2013203	Oxtr	18430	NM_001081147	-1.54363
organonitrogen compound metabolic process	0.0226612	274	A_51_P439403	Padi1	18599	NM_011059	-1.5364
positive regulation of nitrogen compound metabolic process	0.0224233	145	A_55_P2074656	Padi2	18600	NM_008812	-1.68954
positive regulation of phosphate metabolic process	0.00101408	63	A_55_P2039556	Pak6	214230	NM_001033254	-1.56167
organonitrogen compound metabolic process	0.0226612	274	A_55_P1984745	Pappa2	23850	NM_001085376	-1.92422
positive regulation of nitrogen compound metabolic process	0.0224233	145	A_51_P114693	Parm1	231440	NM_145562	-1.51023
positive regulation of nitrogen compound metabolic process	0.0224233	145	A_55_P2075127	Pax2	18504	NM_001368747	-1.57971
positive regulation of cellular metabolic process	0.0362748	151	A_55_P2039532	Pax8	18510	NM_011040	-2.56197
organonitrogen compound metabolic process	0.0226612	274	A_52_P573543	Pde4c	110385	NM_201607	-1.61603
positive regulation of cellular metabolic process	0.0362748	151	A_51_P345649	Pdgfra	18595	NM_011058	-2.03535
organonitrogen compound metabolic process	0.0226612	274	A_51_P182572	Phactr1	218194	NM_001005748	-1.55214
organonitrogen compound metabolic process	0.0226612	274	A_55_P1999102	Pi16	74116	NM_023734	-2.01014
positive regulation of metabolic process	0.0323628	171	A_51_P151732	Pkp1	18772	NM_019645	-2.08424
organonitrogen compound metabolic process	0.0226612	274	A_55_P2173897	Pla2g2d	18782	NM_001347230	-1.64775
organic acid metabolic process	0.0167243	55	A_55_P2020952	Pla2g2f	26971	NM_001360875	-1.77459
small molecule metabolic process	0.0402247	86	A_55_P2499113	Pla2g5	18784	NM_001122954	-1.84842
organic acid metabolic process	0.0167243	55	A_51_P262757	Plin5	66968	NM_001077348	-1.85736
neutral lipid metabolic process	0.0474211	13	A_66_P122294	Pnpla5	75772	XM_006521520	-1.91755
organonitrogen compound metabolic process	0.0226612	274	A_55_P2060097	Prdm5	70779	NM_027547	-1.85772
organonitrogen compound metabolic process	0.0226612	274	A_51_P185499	Prkar1b	19085	NM_008923	-1.56144
organonitrogen compound metabolic process	0.0226612	274	A_55_P2129771	Prrt1	260297	NM_001368728	-2.6024
organonitrogen compound metabolic process	0.0226612	274	A_52_P679105	Prss23	76453	NM_029614	-1.64348
organonitrogen compound metabolic process	0.0226612	274	A_55_P2731626	Prss41	71003		-1.66967
organonitrogen compound metabolic process	0.0226612	274	A_55_P2744533	Prss53	330657	NM_001081268	-1.57706
organonitrogen compound metabolic process	0.0226612	274	A_51_P431539	Prss56	69453	NM_027084	-1.52676
organic acid metabolic process	0.0167243	55	A_51_P279100	Ptgs1	19224	NM_008969	-1.60624
small molecule metabolic process	0.0402247	86	A_55_P2915039	Ptk2b	19229	NM_001162366	-1.54291
organonitrogen compound metabolic process	0.0226612	274	A_66_P136817	Ptprn2	19276		-1.51742
positive regulation of cellular metabolic process	0.0362748	151	A_51_P370996	Ptprz1	19283	NM_011219	-1.6572
positive regulation of metabolic process	0.0323628	171	A_66_P120927	Ramp2	54409	NM_019444	-1.53654
positive regulation of cellular metabolic process	0.0362748	151	A_51_P116906	Rapgef3	223864	NM_144850	-1.74996
positive regulation of cellular metabolic process	0.0362748	151	A_51_P340699	Rasl11a	68895	NM_026864	-1.57086
positive regulation of cellular metabolic process	0.0362748	151	A_55_P2091736	Rassf2	215653	NM_001362866	-1.56696
positive regulation of metabolic process	0.0323628	171	A_55_P2042356	Rftn1	76438	NM_181397	-1.66793
positive regulation of cellular metabolic process	0.0362748	151	A_51_P496309	Rfx4	71137	NM_001024918	-1.66133
positive regulation of nitrogen compound metabolic process	0.0224233	145	A_52_P484838	Rfxank	19727	NM_011266	-1.51621
organonitrogen compound metabolic process	0.0226612	274	A_55_P2093211	Rnf151	67504	NM_026205	-1.55353
organonitrogen compound metabolic process	0.0226612	274	A_51_P432288	Rnf183	76072	NM_153504	-1.51022
organonitrogen compound metabolic process	0.0226612	274	A_51_P272023	Rnf186	66825	NM_025786	-1.76827
positive regulation of phosphate metabolic process	0.00101408	63	A_55_P2805819	Ror1	26563	NM_013845	-1.60948
positive regulation of cellular metabolic process	0.0362748	151	A_51_P513311	Rxrg	20183	NM_009107	-1.89495
organonitrogen compound metabolic process	0.0226612	274	A_55_P1964282	Sbk3	381835	NM_001200041	-3.19158
organonitrogen compound metabolic process	0.0226612	274	A_55_P1953758	Serinc2	230779	NM_001356465	-1.80337
organonitrogen compound metabolic process	0.0226612	274	A_55_P2010312	Serpina1a	20700	NM_001252569	-1.55429
organonitrogen compound metabolic process	0.0226612	274	A_55_P2113857	Serpina1e	20704	NM_009247	-1.64453
organonitrogen compound metabolic process	0.0226612	274	A_55_P2092219	Serpina9	71907	NM_001361912	-1.82337
organonitrogen compound metabolic process	0.0226612	274	A_55_P2006008	Serpinb1a	66222	NM_025429	-1.84478
organonitrogen compound metabolic process	0.0226612	274	A_55_P2042923	Sgk2	27219	NM_001291154	-1.71823
positive regulation of cellular metabolic process	0.0362748	151	A_55_P2088711	Sgsm1	52850	NM_001162965	-1.50352
positive regulation of nitrogen compound metabolic process	0.0224233	145	A_55_P2059120	Skap1	78473	XR_388996	-1.6835
neutral lipid metabolic process	0.0474211	13	A_51_P502225	Slc22a4	30805	NM_019687	-1.69706
positive regulation of cellular metabolic process	0.0362748	151	A_55_P1973838	Slc6a9	14664	NM_001369017	-1.73863
positive regulation of cellular metabolic process	0.0362748	151	A_55_P2804466	Sox6	20679	NM_001277327	-2.03028
positive regulation of nitrogen compound metabolic process	0.0224233	145	A_52_P269672	Sox8	20681	NM_011447	-1.91643
small molecule metabolic process	0.0402247	86	A_51_P501248	Sphk1	20698	NM_025367	-1.72392
organonitrogen compound metabolic process	0.0226612	274	A_55_P2808868	Spint1	20732	NM_016907	-1.71416
organonitrogen compound metabolic process	0.0226612	274	A_52_P221756	Spock2	94214	NM_052994	-1.60848
small molecule metabolic process	0.0402247	86	A_52_P161630	St6gal1	20440	NM_145933	-2.05082
organonitrogen compound metabolic process	0.0226612	274	A_52_P577819	St6galnac2	20446		-2.018
organonitrogen compound metabolic process	0.0226612	274	A_52_P309166	St6galnac5	26938	NM_012028	-1.95643
organonitrogen compound metabolic process	0.0226612	274	A_66_P109391	Stk33	117229	NM_001355145	-1.64597
positive regulation of nitrogen compound metabolic process	0.0224233	145	A_51_P377812	Stpg4	75467	NM_029298	-2.7213
phenol-containing compound metabolic process	0.0102001	13	A_52_P676947	Tacr3	21338	NM_021382	-1.84032
organic acid metabolic process	0.0167243	55	A_51_P228574	Tat	234724	NM_146214	-1.51746
organic acid metabolic process	0.0167243	55	A_51_P143712	Tdh	58865	NM_021480	-1.66327
organonitrogen compound metabolic process	0.0226612	274	A_52_P220879	Tgm2	21817	NM_009373	-1.56067
organonitrogen compound metabolic process	0.0226612	274	A_51_P447894	Tgm4	331046	NM_177911	-1.53955
small molecule metabolic process	0.0402247	86	A_55_P2275249	Th	21823	NM_009377	-1.60592
organonitrogen compound metabolic process	0.0226612	274	A_55_P2865447	Timp3	21859	NM_011595	-2.23304
positive regulation of nitrogen compound metabolic process	0.0224233	145	A_55_P2018017	Tnfsf10	22035	NM_009425	-1.72754
positive regulation of phosphate metabolic process	0.00101408	63	A_51_P174061	Tnik	665113	NM_026910	-1.62386
positive regulation of cellular metabolic process	0.0362748	151	A_66_P123138	Tox2	269389	NM_001363063	-1.51132
small molecule metabolic process	0.0402247	86	A_51_P458130	Tph1	21990	NM_009414	-1.63521
organonitrogen compound metabolic process	0.0226612	274	A_51_P413302	Tpo	22018	NM_009417	-1.60961
positive regulation of metabolic process	0.0323628	171	A_66_P122448	Traf3ip2	103213	NM_134000	-1.62661
positive regulation of cellular metabolic process	0.0362748	151	A_52_P369705	Trim45	229644	NM_194343	-1.72854
organonitrogen compound metabolic process	0.0226612	274	A_55_P1962756	Ttll2	100216474	NM_001098267	-1.55915
organonitrogen compound metabolic process	0.0226612	274	A_66_P131817	Ulk4	209012		-1.64523
organonitrogen compound metabolic process	0.0226612	274	A_55_P2061084	Wfikkn2	278507	NM_181819	-2.56527
positive regulation of phosphate metabolic process	0.00101408	63	A_52_P657844	Zbtb20	56490	XM_011245989	-1.61352
organonitrogen compound metabolic process	0.0226612	274	A_55_P2097518	Zdhhc22	238331	NM_001080943	-1.51776
positive regulation of nitrogen compound metabolic process	0.0224233	145	A_55_P2714239	Zfat	380993		-1.54896
positive regulation of cellular metabolic process	0.0362748	151	A_51_P154983	Zfp296	63872	NM_022409	-1.62803
positive regulation of nitrogen compound metabolic process	0.0224233	145	A_55_P2732813	Zfp467	68910	NM_020589	-1.73924

## Sheet: 8.. Shared genes between S&M&T
Table 1.8. Fig.4g. Genes shared between Signaling (S), Transport (T), and Metabolism (M)
S&T&M (UP)		S&T&M (Down)
Acvr2a		Adora1
Cd36		Adora2b
Crhr2		Adtrp
Dio2		Agap2
Efna5		Arg1
Epha5		Bhlha15
Gdf9		Camk2a
Grk4		Cd38
Klhl12		Dlg4
Lrrk2		Dpp6
Mfsd8		Drd4
Ppp1r9a		Edn2
Ramp3		Egr2
Rest		Emp2
Ripk1		Eya2
Spns2		Ffar2
Styx		Gck
Wnk1		Glp1r
		Grem1
		Grin2c
		Inpp4b
		Kcnj11
		Map2k6
		Mapkapk3
		Necab2
		Ngfr
		Nr0b2
		Ntsr1
		Oxtr
		Pax8
		Pde4c
		Prkar1b
		Prrt1
		Ptgs1
		Ptk2b
		Ptprn2
		Ramp2
		Rapgef3
		Rftn1
		Slc6a9
		Sphk1
		Tgm2
		Th
		Traf3ip2
		Ulk4
