# Supplementary material for: Mitochondrial-encoded peptide MOTS-c prevents pancreatic islet cell senescence to delay diabetes
Source: Exp Mol Med. 2025 Aug 25;57(8):1861–77. doi: 10.1038/s12276-025-01521-1 (PMC12411631; doi:10.1038/s12276-025-01521-1)
Supplement: Supplementary file 3 — Supplementary Table 2 [file 12276_2025_1521_MOESM3_ESM.xlsx]

## Sheet: Summary
Table 2. human T2D and healthy controls
ID	MOTSc	Age (at 2024. Jan)	Sex (1: male, 2: female)	T2D	Sampling date
KBS	0.0995212	32	1	None	2018-11-08
ACH	0.132131	33	1	None	2018-12-13
JYJ	0.138255	41	2	None	2018-12-20
LJS	0.146152	32	1	None	2019-01-17
KJH	0.130837	41	2	None	2019-01-31
HGJ	0.151287	40	1	None	2019-02-22
JIS	0.133716	36	2	None	2019-02-26
KSJ	0.1368	30	2	None	2019-03-01
LYJ	0.105776	28	2	None	2019-03-13
YCS	0.0763704	23	1	None	2019-03-15
KKW	0.0879327	20	1	None	2012-05-02
CJW	0.0897518	21	1	None	2012-05-02
KDY	0.136345	21	1	None	2012-05-02
KYK	0.0979327	24	1	None	2012-05-08
KJW	0.0737523	26	1	None	2012-05-08
KYK	0.0779327	30	1	None	2012-05-08
HDY	0.074625	23	1	None	2012-05-15
JCE	0.0632799	25	1	None	2012-05-15
SJH	0.0899	26	1	None	2012-05-15
JGH	0.03275	53	1	Yes	2020.01.16
KKJ	0.02525	65	1	Yes	2020.01.23
JHG	0.03425	65	1	Yes	2020.01.31
MAS	0.03075	63	2	Yes	2020.02.04
KCC	0.01475	63	1	Yes	2020.02.20
KJH	0.03975	66	1	Yes	2020.03.18
KYY	0.06725	64	1	Yes	2020.04.08
LSY	0.06575	54	1	Yes	2020.05.12
JCK	0.03325	61	1	Yes	2020.04.28
KGB	0.05675	57	2	Yes	2020.05.12
BEH	0.03175	72	2	Yes	2020.06.10
HNY	0.01725	48	1	Yes	2020.06.23
BJJ	0.05625	77	2	Yes	2020.07.01
KWK	0.06925	62	1	Yes	2020.07.08
SJM	0.06325	62	2	Yes	2020.07.20
LMS	0.05275	72	1	Yes	2020.07.22
SSO	0.03825	63	2	Yes	2020.07.24
PYS	0.02875	72	2	Yes	2020.08.04
KSU	0.07275	65	1	Yes	2020.08.18
KMO	0.06375	64	2	Yes	2020.08.19
CSM	0.07375	68	2	Yes	2020.09.02
PHO	0.08225	66	2	Yes	2020.09.09
PHJ	0.05175	44	2	Yes	2020.09.22
AHT	0.03825	47	1	Yes	2020.11.04
LJY	0.05275	62	1	Yes	2020.11.17
KYS	0.05775	67	1	Yes	2020.11.18
JSM	0.07875	58	1	Yes	2020.11.25
PYS	0.09925	68	2	Yes	2020.12.09
SIS	0.04925	70	2	Yes	2020.12.23
BNS	0.03375	60	2	Yes	2020.12.29
KDS	0.05875	71	1	Yes	2021.01.06
HW	0.05075	60	1	Yes	2021.01.13
KBJ	0.06225	68	2	Yes	2021.01.21
YSS	0.03625	75	1	Yes	2021.01.21
KSJ	0.03825	64	2	Yes	2021.02.01
KYY	0.04175	68	2	Yes	2021.02.17
KYJ	0.05775	78	2	Yes	2021.03.03
PEW	0.05025	59	1	Yes	2021.03.10
CIS	0.00525	65	2	Yes	2021.03.16
NSB	0.02175	77	2	Yes	2021.03.20
PSJ	0.04975	78	2	Yes	2021.05.04
JPJ	0.03175	67	1	Yes	2021.05.11
PSS	0.03475	77	2	Yes	2021.05.18
LMW	0.02925	59	2	Yes	2021.06.02
KYP	0.00225	66	1	Yes	2021.06.16
