# Supplementary material for: Mitochondrial-encoded peptide MOTS-c prevents pancreatic islet cell senescence to delay diabetes
Source: Exp Mol Med. 2025 Aug 25;57(8):1861–77. doi: 10.1038/s12276-025-01521-1 (PMC12411631; doi:10.1038/s12276-025-01521-1)
Supplement: Supplementary file 5 — Supplementary Table 4 [file 12276_2025_1521_MOESM5_ESM.xlsx]

## Sheet: Index
Index for Table 4.
Dataset	Figure
GSE164471	1
GSE163847	1
GSE205853	2
Pxd014244	2
GSE81608	3
EGA00001006273	3
Fig6-related	6

## Sheet: GSE164471
Table 4. Related to Fig.1, mtRNR1 (MOTS-c) mRNA expression levels in human skeletal muscle (GSE164471); Relative RPKM levels.
Age	22	23	25	25	26	26	27	28	31	31	31	33	35	37	37	38	38	42	42	45	45	47	47
mtRNR (FC)	1	0.024886	1.04925	0.84058	0.820402	0.727212	0.844739	0.2278	1.00039	0.380925	0.0871274	0.918187	1.02747	0.181968	0.950246	0.0395642	1.12344	0.942411	0.317032	0.0759423	0.38035	0.841163	0.921296
Age	51	52	52	52	57	58	60	62	63	63	67	67	67	69	70	70	72	72	80	81	81	81	83
mtRNR (FC)	0.0507711	0.247031	0.0276271	0.00896847	0.0458968	0.0865716	0.0310001	0.785259	0.983031	0.761751	0.954487	0.0959095	0.0815089	1.00761	1.15159	0.880448	0.0218953	0.090228	0.0592989	0.0986452	0.821585	0.963077	0.0488319

## Sheet: GSE163847
Table 4. Related to Fig.1, mtRNR1 (MOTS-c) mRNA expression levels in mouse T cells (GSE163847)
	Naive CD4 T cells			Naive CD8 T cells
1 month	0.962293	1.03771		1.30132	0.698676	Relative RPKM levels
18 months	1.2031	0.663233		0.378413	0.279673	Relative RPKM levels
	CD4 TCM cells			CD8 TCM cells
1 month	1.07363	0.926366		0.358397	1.6416	Relative RPKM levels
18 months	0.610763	0.568037		1.57102	1.823	Relative RPKM levels
	CD4 TEM cells			CD8 TEM cells
1 month	1.10566	0.894342		1.06401	0.935987	Relative RPKM levels
18 months	1.15903	1.013		1.12365	0.846323	Relative RPKM levels

## Sheet: GSE205853
Table 4. Related to Figure 2. Genes with differential expression in cytokine-treated islets, Results of differential expression analysis in islets in cytokine exposure across dimensions of treatment
Gene ID	Gene Symbol	log fold change	se	stat	pvalue	FDR
ENSG00000211459.2	MT-RNR1	0.32332	0.123129	2.62586	0.00864312	0.03186
ENSG00000147889.12	CDKN2A	0.761298	0.180782	4.21114	2.54084e-05	0.000191684
ENSG00000124762.9	CDKN1A	0.34441	0.0706314	4.87616	1.0817e-06	1.07197e-05
ENSG00000105835.7	NAMPT	2.9861	0.121252	24.6272	6.45626e-134	1.58114e-130
ENSG00000229644.4	NAMPTL	2.91474	0.145681	20.0078	4.71241e-89	4.61628e-86
ENSG00000169245.4	CXCL10	13.3414	0.597526	22.3277	1.9869e-110	3.53885e-107
ENSG00000136244.7	IL6	3.67029	0.191497	19.1664	7.06747e-82	4.9945e-79
ENSG00000173193.9	PARP14	3.05498	0.145474	21.0003	6.52342e-98	7.98793e-95

## Sheet: Pxd014244
Table 4. Related to Figure 2: List of differentially expressed genes from RNA-seq of pancreatic human islets exposed to IFNalpha for the indicated time points. (log2FC >|0.58| and FDR < 0.05; RPKM > 0.5)
18h
	gene_name	gene_type	logFC	PValue	FDR
ENSG00000211459	MT-RNR1	Mt_rRNA	0.832932	8.8826e-05	0.00101111

## Sheet: GSE81608
Table 4. Related to Figure 3: Human beta-cell mtRNR1 (MOTS-c) mRNA levels
HC Male
991.017	1664.18	2908.12	2536.96	3316.64	2089.96	1048.6	1988.62	1339.59	1500.14	1311.17	2463.67	2587.74	2100.97	2315.39	2431.69	1550.58	759.102	4333.53	2377.93	1659.73	774.068	1608.76	1102.1	2386.74	1030.66	2674.29	1736.08	4590.49	1684.75	1039.78	4485.98	3195.96	3341.57	1889.77	3508.41	5607.09	5326.56	1925.32	2811.83	4985.19	4948.82	3629.98	2782.34	4015.17	4630.21	4244.89	1965.93	2950.83	4904.77
HC Female
1236.14	1416.21	1207.09	1839.2	1605.84	803.784	1488.02	1899.31	1264.56	2665.51	944.881	1742.22	1990.17	3210.87	4878.03	3144.86	5539.73	4193.58	5769.22	2847.22	4253.58	6033.7	3583.84	1864.6	2535.96	4649.47	118.218	1543.71	2231.78	425.193	3216.43	498.496	2163.88	3208.54	2126.43	1292.75	1821.62	3769.59	1419.21	2368.74	3566.09	1251.64	794.544	2867.64	4914.05	4144.49	2690.12	2923.1	3348.9	2538.69
T2D Male
1907.42	732.996	1993.68	3119.71	5080.33	3047.82	3577.48	1852.27	2347.69	2047.11	3181.22	2446.33	706.027	1116.47	2992.42	3029.76	1384	2814.24	1359.51	6172.28	3290.05	3668.89	3799.39	2820.09	2808.26	4046.55	5137.45	2322.85	2651.17	4746.41	1977.88	1222.81	2414.11	1490.5	4902.23	1656.02	1514.11	3189.91	3141.71	4300.84	2673.47	2838.06	7858.8	1385.62	1771.83	3041.4	1148.84	3298.73	1516.18	971.837
T2D Female
3289.8	2246.72	3142.35	934.948	2404.56	1048.8	1739.61	1866.52	1971.89	2480.02	19319.6	22105.2	18423	13113.2	12203.1	22053.6	16308.9	13233.7	27973.2	22933.9	21952.6	2926.05	2504.18	1535.73	1221.53	1785.95	3138.91	3982.08	1743.51	891.968	6714.24	2954.29	1607.7	1049.76	1774.87	2060.31	1315	1799.29	1118.41	934.908	541.386	479.518	1056.33	1362.97	1073.45	1918.46	717.638	284.672	842.435	1174.56
[truncated: 441 more columns]

## Sheet: EGA00001006273
Table 4. Related to Figure 3: Human beta-cell mtRNR1 (MOTS-c) mRNA levels
	Sample.ID	Donor.ID	Type	Age	Age.Units	Sex	Disease.Status	Disease.Duration.if.T2D.years	Race	BMI	Cause.of.Death	Islet.Isolation.Center	Blood.Type	HbA1C.pct	C.peptide.ng.mL	READ_PAIR_OK	ReadPairs_UniqueGene	ReadPairs_NoGene_Intron	AVG_GC	InsertSize_Median	gbcbias_5p_3p	cgd_zscore	RIN	TIN_mean	sry_exp	xist_exp	chrY_mean_exp	chrM_mean_exp	SAM.ID	Num.cells	Sequencing.Batch	Islet.Days.Since.First	MTRNR1.RPKM
1	MG-0013_a-T2D-65	ACIA085-T2D-64y-5y-M	Alpha.cell.RNA	64	years	Male	Type 2 Diabetes	5	Caucasian	33.168	HT/ICH	Allegheny Health Network	A	NA	NA	14633102	11428836	1895621	0.5	336	1.5217	-0.31143	8.4	65.4252	0.950971	0	11.2528	4.89309	SAM3028498	20426	C	0	809
2	MG-0014_b-T2D-65	ACIA085-T2D-64y-5y-M	Beta.cell.RNA	64	years	Male	Type 2 Diabetes	5	Caucasian	33.168	HT/ICH	Allegheny Health Network	A	NA	NA	12865683	8523898	1712251	0.51	329	1.16913	-0.383041	8.6	65.364	1.92352	0	10.2782	4.95624	SAM3028518	36235	C	0	1915
3	MG-0016_b-ND-49	ACKB319-ND-49y-F	Beta.cell.RNA	49	years	Female	Adult Normal	NA	Caucasian	31.6	Cerebrovascular/Stroke	University of Pennsylvania	B	5.2	NA	15995813	11741993	1327189	0.51	364	1.18575	-0.427271	5.9	67.1059	0	7.01668	9.88649	6.77957	SAM3028519	NA	C	66	3930
4	MG-0017_i-ND-26	ACKV075-ND-26y-F	Whole.Islet.RNA	26	years	Female	Adult Normal	NA	Hispanic or Latino	35.9	Anoxia	University of Pennsylvania	B	NA	NA	23493130	17534093	2003081	0.51	256	1.16829	-0.306164	8.7	69.3167	0	4.06163	10.2217	5.02898	SAM3028423	NA	A	94	591
5	MG-0019_b-ND-26	ACKV075-ND-26y-F	Beta.cell.RNA	26	years	Female	Adult Normal	NA	Hispanic or Latino	35.9	Anoxia	University of Pennsylvania	B	NA	NA	21464413	15825709	2004237	0.51	330	1.25451	-0.328806	9.1	67.3659	0	7.78323	10.772	6.77489	SAM3028520	NA	C	94	495
6	MG-0020_i-ND-55	ACK4174-ND-55y-M	Whole.Islet.RNA	55	years	Male	Adult Normal	NA	Caucasian	27.8	Cerebrovascular/Stroke	University of Illinois	O	4.9	NA	27952888	21199368	2432135	0.51	257	1.21305	0.170364	8.5	69.5953	1.76706	0	11.5576	5.77712	SAM3028424	NA	A	98	827
7	MG-0022_b-ND-55	ACK4174-ND-55y-M	Beta.cell.RNA	55	years	Male	Adult Normal	NA	Caucasian	27.8	Cerebrovascular/Stroke	University of Illinois	O	4.9	NA	18824352	13426074	1923663	0.51	321	1.45459	-0.773741	8.7	67.4217	1.25863	0	12.7672	5.09668	SAM3028554	215753	C	98	1023
8	MG-0027_i-ND-35	ADBD275A-ND-35y-F	Whole.Islet.RNA	35	years	Female	Adult Normal	NA	Caucasian	23.6	Anoxia	University of Pennsylvania	O	4.6	NA	29434899	23314894	1717985	0.51	284	1.04143	-0.497829	9.4	69.8745	0	3.61612	10.4321	4.86317	SAM3028426	NA	A	161	1305
9	MG-0029_b-ND-35	ADBD275A-ND-35y-F	Beta.cell.RNA	35	years	Female	Adult Normal	NA	Caucasian	23.6	Anoxia	University of Pennsylvania	O	4.6	NA	12511004	8444533	1062350	0.52	305	1.11962	0.495245	6.6	66.8476	0	6.49456	9.18092	4.55348	SAM3028522	NA	C	161	3148
10	MG-0030_i-T2D-59	ADBI307-T2D-59y-6y-F	Whole.Islet.RNA	59	years	Female	Type 2 Diabetes	6	Caucasian	27.548	Cerebrovascular/Stroke/Intracranial Hemorrage/Stroke	Allegheny Health Network	AB	6.2	6.02	27452067	21310763	1954658	0.51	246	1.18626	-0.242978	9.3	69.0809	0	2.65888	10.3577	3.39636	SAM3028427	NA	A	165	1205
11	MG-0031_a-T2D-59	ADBI307-T2D-59y-6y-F	Alpha.cell.RNA	59	years	Female	Type 2 Diabetes	6	Caucasian	27.548	Cerebrovascular/Stroke/Intracranial Hemorrage/Stroke	Allegheny Health Network	AB	6.2	6.02	13762713	11427105	1079988	0.49	293	1.06703	0.253559	8.5	66.9658	0	2.88169	11.2947	3.77265	SAM3028541	133461	C	165	400
12	MG-0032_b-T2D-59	ADBI307-T2D-59y-6y-F	Beta.cell.RNA	59	years	Female	Type 2 Diabetes	6	Caucasian	27.548	Cerebrovascular/Stroke/Intracranial Hemorrage/Stroke	Allegheny Health Network	AB	6.2	6.02	17274793	12067143	1331252	0.52	280	1.21121	-0.23508	8.5	67.4373	0	3.03556	11.2271	3.25741	SAM3028556	49951	C	165	712
13	MG-0033_i-ND-19	ADBN085-ND-19y-M	Whole.Islet.RNA	19	years	Male	Adult Normal	NA	Caucasian	27.2	Head Trauma/Blunt injury/MVA	Allegheny Health Network	A	NA	11.45	23350943	16907758	2310536	0.51	256	1.24022	0.217753	9.1	69.0772	1.29339	0.00783356	9.97168	3.51514	SAM3028428	NA	A	171	903
14	MG-0034_a-ND-19	ADBN085-ND-19y-M	Alpha.cell.RNA	19	years	Male	Adult Normal	NA	Caucasian	27.2	Head Trauma/Blunt injury/MVA	Allegheny Health Network	A	NA	11.45	18322179	14592420	2140866	0.5	299	1.4402	-0.409368	8.2	66.5228	2.09476	0	11.2199	3.94175	SAM3028542	56527	C	171	473
15	MG-0035_b-ND-19	ADBN085-ND-19y-M	Beta.cell.RNA	19	years	Male	Adult Normal	NA	Caucasian	27.2	Head Trauma/Blunt injury/MVA	Allegheny Health Network	A	NA	11.45	17315905	11840632	1748682	0.51	336	1.09063	-0.424638	9.4	67.5153	1.70838	0.041388	10.6549	3.86342	SAM3028557	141334	C	171	1079
16	MG-0036_i-ND-50	ADBQ038-ND-50y-M	Whole.Islet.RNA	50	years	Male	Adult Normal	NA	Black	30.2	Stroke	University of Illinois	NA	NA	NA	25422838	20040418	2105511	0.5	242	1.19149	0.0676865	9.5	69.6961	6.21355	0	11.1983	5.70026	SAM3028429	NA	A	175	784
17	MG-0038_b-ND-50	ADBQ038-ND-50y-M	Beta.cell.RNA	50	years	Male	Adult Normal	NA	Black	30.2	Stroke	University of Illinois	NA	NA	NA	20479591	14884614	1590536	0.52	309	1.36366	-0.531528	9	68.237	4.38927	0	11.1186	5.90084	SAM3028558	NA	C	175	812
18	MG-0042_a-T2D-40	ADC1496-T2D-40y-0y-F	Alpha.cell.RNA	40	years	Female	Type 2 Diabetes	0	Native Hawaiian or Other Pacific Islander	43.066	Cerebrovascular/Stroke/Intracranial Hemorrage/Stroke	Allegheny Health Network	O	8.2	5.66	23679012	18222699	3419762	0.5	258	1.5679	-0.508886	6	66.3992	0	4.82081	11.743	4.24344	SAM3028500	8564	C	211	412
19	MG-0043_b-T2D-40	ADC1496-T2D-40y-0y-F	Beta.cell.RNA	40	years	Female	Type 2 Diabetes	0	Native Hawaiian or Other Pacific Islander	43.066	Cerebrovascular/Stroke/Intracranial Hemorrage/Stroke	Allegheny Health Network	O	8.2	5.66	20056276	13556454	2570515	0.52	305	1.49568	-0.231394	8.4	67.3058	0	4.30972	12.4108	4.28676	SAM3028525	12689	C	211	837
20	MG-0044_i-T2D-51	ADDA138-T2D-56y-3y-M	Whole.Islet.RNA	56	years	Male	Type 2 Diabetes	3	Caucasian	30.973	Head Trauma/Blunt Injury/MVA	Allegheny Health Network	O	NA	4.6	26691108	19474567	2414197	0.52	255	1.13428	0.29463	9.2	69.9926	8.66678	0	11.2866	5.19429	SAM3028431	NA	A	217	1208
21	MG-0046_b-T2D-51	ADDA138-T2D-56y-3y-M	Beta.cell.RNA	56	years	Male	Type 2 Diabetes	3	Caucasian	30.973	Head Trauma/Blunt Injury/MVA	Allegheny Health Network	O	NA	4.6	12352306	7779744	1850540	0.52	286	1.4096	0.161939	6.2	66.274	3.63925	0	12.0957	5.32793	SAM3028543	49775	C	217	556
22	MG-0047_i-ND-20	ADD3367-ND-20y-M	Whole.Islet.RNA	20	years	Male	Adult Normal	NA	Caucasian	27.765	Head Trauma/Blunt Injury/MVA	Allegheny Health Network	O	5.3	3.31	27354664	19822919	2195151	0.52	256	1.1609	0.280939	9	69.4582	0.889822	0	10.1928	3.75055	SAM3028432	NA	A	247	1008
23	MG-0049_b-ND-20	ADD3367-ND-20y-M	Beta.cell.RNA	20	years	Male	Adult Normal	NA	Caucasian	27.765	Head Trauma/Blunt Injury/MVA	Allegheny Health Network	O	5.3	3.31	26584369	18539787	2545110	0.52	214	1.61893	0.293577	8.2	66.3213	3.28226	0.0198793	9.93118	3.74619	SAM3028527	18731	C	247	2470
24	MG-0056_a-ND-53	ADFR455-ND-53y-M	Alpha.cell.RNA	53	years	Male	Adult Normal	NA	Caucasian	31.1362	Anoxia	University of Wisconsin	NA	5.5	NA	23254679	19436667	1833856	0.5	262	1.38496	-0.041836	7.9	65.2764	4.35577	0.0295469	7.72764	3.37826	SAM3028528	22968	C	295	935
25	MG-0057_b-ND-53	ADFR455-ND-53y-M	Beta.cell.RNA	53	years	Male	Adult Normal	NA	Caucasian	31.1362	Anoxia	University of Wisconsin	NA	5.5	NA	24579321	16455608	2466949	0.53	232	1.34164	-0.873786	8.2	67.938	7.85507	0	10.4105	4.82746	SAM3028502	NA	C	295	1459
26	MG-0084_b-ND-65	R200-ND-65y-M	Beta.cell.RNA	55	years	Male	Adult Normal	NA	Unknown/Not Reported	27.1	NA	University of Alberta	NA	5.1	NA	13452147	8774941	2384256	0.51	283	1.23354	0.886999	8	67.1004	0	0	13.845	7.0276	SAM3028563	NA	C	435	627
27	MG-0087_i-T2D-60	ADLE098-T2D-60y-1y-M	Whole.Islet.RNA	60	years	Male	Type 2 Diabetes	1	Caucasian	38.302	Cerebrovascular/Stroke/Intracranial Hemorrage	Allegheny Health Network	A	7.2	12.66	25615839	19809634	2489620	0.51	272	1.05243	0.133505	9.1	70.4914	8.14578	0	12.5114	5.00449	SAM3028439	NA	A	465	1034
28	MG-0088_a-T2D-60	ADLE098-T2D-60y-1y-M	Alpha.cell.RNA	60	years	Male	Type 2 Diabetes	1	Caucasian	38.302	Cerebrovascular/Stroke/Intracranial Hemorrage	Allegheny Health Network	A	7.2	12.66	20434621	15230227	3525076	0.49	259	1.19639	-0.683701	7.5	68.9572	12.3382	0	12.1902	6.70135	SAM3028564	25954	C	465	576
29	MG-0089_b-T2D-60	ADLE098-T2D-60y-1y-M	Beta.cell.RNA	60	years	Male	Type 2 Diabetes	1	Caucasian	38.302	Cerebrovascular/Stroke/Intracranial Hemorrage	Allegheny Health Network	A	7.2	12.66	14160934	8895865	1928015	0.52	267	1.04309	0.314112	7.6	68.2325	10.9146	0	10.0962	4.92578	SAM3028565	10905	C	465	1084
30	MG-0095_i-ND-19	AEDI259-ND-19y-M	Whole.Islet.RNA	19	years	Male	Adult Normal	NA	Caucasian	20	Head trauma/Blunt injury/MVA	Allegheny Health Network	O	5.1	3.47	30842772	23149020	2161701	0.51	259	1.07502	0.194059	9.3	70.2467	7.8923	0	10.3784	6.50149	SAM3028441	NA	A	590	1193
31	MG-0096_a-ND-19	AEDI259-ND-19y-M	Alpha.cell.RNA	19	years	Male	Adult Normal	NA	Caucasian	20	Head trauma/Blunt injury/MVA	Allegheny Health Network	O	5.1	3.47	24938813	20253373	2274210	0.49	226	1.10158	-0.300899	8.4	68.8177	13.704	0	11.8671	6.76631	SAM3028476	58093	B	590	556
32	MG-0097_b-ND-19	AEDI259-ND-19y-M	Beta.cell.RNA	19	years	Male	Adult Normal	NA	Caucasian	20	Head trauma/Blunt injury/MVA	Allegheny Health Network	O	5.1	3.47	20171826	14499841	1832142	0.51	179	1.07248	-0.887476	8.4	67.8888	8.15131	0	9.71328	6.63017	SAM3028477	65229	B	590	2013
33	MG-0098_a-T2D-42	AEDN413-T2D-42y-0y-M	Alpha.cell.RNA	42	years	Male	Type 2 Diabetes	0	Black	41.975	Cerebrovascular/Stroke, Intracranial Hemorrhage/Stroke	Allegheny Health Network	O	8.1	20.1	20418120	16934137	1815129	0.49	174	1.0478	-0.512572	8.5	67.7134	10.8632	0	10.7359	6.49388	SAM3028478	108229	B	597	648
34	MG-0099_b-T2D-42	AEDN413-T2D-42y-0y-M	Beta.cell.RNA	42	years	Male	Type 2 Diabetes	0	Black	41.975	Cerebrovascular/Stroke, Intracranial Hemorrhage/Stroke	Allegheny Health Network	O	8.1	20.1	21770003	15760762	1982061	0.51	178	1.11768	-0.494143	8.2	66.5134	8.49673	0.00837743	9.67297	6.58566	SAM3028479	297543	B	597	2029
35	MG-0103_i-ND-19	AEDZ192-ND-19y-M	Whole.Islet.RNA	19	years	Male	Adult Normal	NA	Caucasian	21.154	Anoxia/Asphyxiation/Suicide	Allegheny Health Network	A	5	3.96	26429778	21352225	932519	0.51	281	0.993831	-0.349341	9.1	70.1341	9.1713	0	11.4888	7.88899	SAM3028442	NA	A	610	780
36	MG-0105_b-ND-19	AEDZ192-ND-19y-M	Beta.cell.RNA	19	years	Male	Adult Normal	NA	Caucasian	21.154	Anoxia/Asphyxiation/Suicide	Allegheny Health Network	A	5	3.96	21505898	15526119	1418554	0.52	181	0.937095	-0.816392	8.2	67.3365	7.69105	0	9.61767	6.31438	SAM3028481	24139	B	610	2509
37	MG-0125_i-T2D-43	AEJR177-T2D-43y-1y-M	Whole.Islet.RNA	43	years	Male	Type 2 Diabetes	1	Black	36.056	Head Trauma/Blunt Injjury	Allegheny Health Network	O	7	2.16	24438381	19582940	898494	0.52	258	1.03722	-0.470975	9.5	70.0151	6.2163	0	12.162	8.71525	SAM3028446	NA	A	782	597
38	MG-0126_a-T2D-43	AEJR177-T2D-43y-1y-M	Alpha.cell.RNA	43	years	Male	Type 2 Diabetes	1	Black	36.056	Head Trauma/Blunt Injjury	Allegheny Health Network	O	7	2.16	25999484	21120439	2383075	0.49	290	1.04163	-0.464129	8.4	68.8649	9.9381	0	12.1733	7.06438	SAM3028489	122755	B	782	359
39	MG-0127_b-T2D-43	AEJR177-T2D-43y-1y-M	Beta.cell.RNA	43	years	Male	Type 2 Diabetes	1	Black	36.056	Head Trauma/Blunt Injjury	Allegheny Health Network	O	7	2.16	21065347	15629680	1536537	0.51	283	1.0048	-0.574705	8.4	68.9498	4.08818	0.0173323	12.108	8.22625	SAM3028490	44849	B	782	683
40	MG-0140_i-T2D-37	AFCM451-T2D-37y-5y-F	Whole.Islet.RNA	37	years	Female	Type 2 Diabetes	5	Caucasian	49.766	Anoxia/Cardiovascular	Allegheny Health Network	A	6.9	2.24	26556033	21864015	447932	0.52	254	0.985824	0.422581	9.7	69.7542	0	0.671207	12.1839	6.4005	SAM3028451	NA	A	929	639
41	MG-0141_a-T2D-37	AFCM451-T2D-37y-5y-F	Alpha.cell.RNA	37	years	Female	Type 2 Diabetes	5	Caucasian	49.766	Anoxia/Cardiovascular	Allegheny Health Network	A	6.9	2.24	20378494	16506618	1722891	0.5	250	1.04596	-0.676856	9.1	69.5483	0	4.91226	13.4636	6.59604	SAM3028452	70554	A	929	404
42	MG-0142_b-T2D-37	AFCM451-T2D-37y-5y-F	Beta.cell.RNA	37	years	Female	Type 2 Diabetes	5	Caucasian	49.766	Anoxia/Cardiovascular	Allegheny Health Network	A	6.9	2.24	17358156	11586700	1806389	0.52	272	1.19341	-0.611564	6.2	68.3658	0	6.35917	11.166	7.24461	SAM3028580	14462	C	929	442
43	MG-0146_i-ND-55	AFEF080-ND-55y-F	Whole.Islet.RNA	55	years	Female	Adult Normal	NA	Black	24.242	Cerebrovascular/Stroke/Intracranial Hemorrhage	Allegheny Health Network	A	NA	NA	23109430	14877061	3254353	0.51	252	1.00894	0.460493	6.7	68.6121	0	9.34872	9.44054	4.68787	SAM3028454	NA	A	982	2778
44	MG-0148_b-ND-55	AFEF080-ND-55y-F	Beta.cell.RNA	55	years	Female	Adult Normal	NA	Black	24.242	Cerebrovascular/Stroke/Intracranial Hemorrhage	Allegheny Health Network	A	NA	NA	14571375	10604080	549993	0.53	308	1.08292	0.98915	7.8	66.8194	0	2.30992	11.27	4.66755	SAM3028581	98000	C	982	1045
45	MG-0149_i-ND-24	AFEL051-ND-24y-M	Whole.Islet.RNA	24	years	Male	Adult Normal	NA	Caucasian	20.8	Anoxia/Drug Intoxication	University of Pennsylvania	B	4.9	0.25	22839751	17076205	1297984	0.52	253	1.01071	-0.681595	8.6	69.6121	5.30835	0	9.91914	5.73287	SAM3028455	NA	A	990	1354
46	MG-0150_a-ND-24	AFEL051-ND-24y-M	Alpha.cell.RNA	24	years	Male	Adult Normal	NA	Caucasian	20.8	Anoxia/Drug Intoxication	University of Pennsylvania	B	4.9	0.25	13203601	10487754	1518197	0.5	275	1.26996	-0.757945	7.1	67.2752	8.81074	0	12.763	7.90021	SAM3028582	15211	C	990	384
47	MG-0151_b-ND-24	AFEL051-ND-24y-M	Beta.cell.RNA	24	years	Male	Adult Normal	NA	Caucasian	20.8	Anoxia/Drug Intoxication	University of Pennsylvania	B	4.9	0.25	19100488	14062872	1969513	0.52	265	1.22674	1.03443	NA	67.8856	0	0	12.8158	6.32856	SAM3028507	1985	C	990	1367
48	MG-0152_i-ND-52	AFES372-ND-52y-M	Whole.Islet.RNA	52	years	Male	Adult Normal	NA	Black	29.2	ICH	Allegheny Health Network	O	NA	12.6	22635991	17176115	1310450	0.51	256	1.06625	-0.646316	8.6	69.5364	2.47186	0	11.3896	4.65048	SAM3028456	NA	A	995	830
49	MG-0154_b-ND-52	AFES372-ND-52y-M	Beta.cell.RNA	52	years	Male	Adult Normal	NA	Black	29.2	ICH	Allegheny Health Network	O	NA	12.6	17423281	12178740	2509659	0.51	268	1.18448	0.588445	7.8	68.4939	2.95463	0.0375795	14.7027	12.3432	SAM3028584	123446	C	995	502
50	MG-0158_a-T2D-59	AFFT486-T2D-59y-0y-M	Alpha.cell.RNA	59	years	Male	Type 2 Diabetes	0	Native Hawaiian or Other Pacific Islander	36.89	Cerebrovascular/Stroke/Intracranial Hemorrhage/Stroke	Allegheny Health Network	O	8.8	3.46	10990848	8561532	1243278	0.51	310	1.25395	-0.172947	7.7	66.3829	7.44877	0	14.4056	6.40056	SAM3028585	14746	C	1029	276
51	MG-0159_b-T2D-59	AFFT486-T2D-59y-0y-M	Beta.cell.RNA	59	years	Male	Type 2 Diabetes	0	Native Hawaiian or Other Pacific Islander	36.89	Cerebrovascular/Stroke/Intracranial Hemorrhage/Stroke	Allegheny Health Network	O	8.8	3.46	23185771	15557382	3525388	0.52	260	1.20831	0.600029	NA	65.312	1.47881	0	11.4136	5.92192	SAM3028508	4546	C	1029	782
52	MG-0161_i-T2D-42	AEDN413-T2D-42y-0y-M	Whole.Islet.RNA	42	years	Male	Type 2 Diabetes	0	Black	41.975	Cerebrovascular/Stroke, Intracranial Hemorrhage/Stroke	Allegheny Health Network	O	8.1	20.1	27678072	21273106	2567775	0.5	251	1.0469	0.942813	8.9	69.9752	9.99783	0	10.7184	6.19289	SAM3028460	NA	A	597	616
53	MG-0169_a-ND-55	AFEF080-ND-55y-F	Alpha.cell.RNA	55	years	Female	Adult Normal	NA	Black	24.242	Cerebrovascular/Stroke/Intracranial Hemorrhage	Allegheny Health Network	A	NA	NA	12966004	11266704	562440	0.51	307	1.18299	1.7795	8.7	65.5635	0	2.25499	13.0964	2.77717	SAM3028545	198000	C	982	214
54	MG-0174_a-ND-42	AFJJ008-ND-42y-M	Alpha.cell.RNA	42	years	Male	Adult Normal	NA	Caucasian	32.2	Overdose	Allegheny Health Network	O	6	7.23	11048979	8604092	1524556	0.5	326	1.30497	-0.057106	8.4	66.3805	3.68611	0	13.5623	6.3451	SAM3028547	25991	C	1137	323
55	MG-0175_b-ND-42	AFJJ008-ND-42y-M	Beta.cell.RNA	42	years	Male	Adult Normal	NA	Caucasian	32.2	Overdose	Allegheny Health Network	O	6	7.23	10211137	6940810	1327555	0.51	305	1.21682	-0.123451	7.4	67.1866	4.80679	0	12.4921	5.99987	SAM3028548	26778	C	1137	1606
56	MG-0180_a-T2D-54	AGAL381-T2D-52y-10y-F	Alpha.cell.RNA	52	years	Female	Type 2 Diabetes	10	Asian	21.9	CVA/Stroke ICB/ICH	Allegheny Health Network	B	7	1.22	11091749	8725983	1312885	0.5	309	1.33431	-0.342496	8.4	66.3397	0	5.5991	12.3142	3.82383	SAM3028552	67471	C	1233	400
57	MG-0181_b-T2D-54	AGAL381-T2D-52y-10y-F	Beta.cell.RNA	52	years	Female	Type 2 Diabetes	10	Asian	21.9	CVA/Stroke ICB/ICH	Allegheny Health Network	B	7	1.22	10853735	7742266	1157505	0.52	319	1.26669	-0.0565794	8.4	66.877	0	4.42339	12.4711	4.46189	SAM3028553	31382	C	1233	605
58	MG-0182_i-ND-42	AFJJ008-ND-42y-M	Whole.Islet.RNA	42	years	Male	Adult Normal	NA	Caucasian	32.2	Overdose	Allegheny Health Network	O	6	7.23	17288004	12680963	1160372	0.51	236	0.993466	-0.466236	9	68.7763	5.34398	0	10.2585	3.90698	SAM3028463	NA	A	1137	1140
59	MG-0184_i-T2D-54	AGAL381-T2D-52y-10y-F	Whole.Islet.RNA	52	years	Female	Type 2 Diabetes	10	Asian	21.9	CVA/Stroke ICB/ICH	Allegheny Health Network	B	7	1.22	22745207	16686964	2014645	0.51	255	1.01183	0.18932	8.3	69.6904	0	4.40215	11.3532	5.27704	SAM3028465	NA	A	1233	1002
60	MG-0189_i6-ND-39	AFCU134-ND-39y-F	Whole.Islet.RNA	39	years	Female	Adult Normal	NA	Caucasian	34.76	Anoxia/Drug Intoxication	University of Pennsylvania	O	4.7	9.35	26662437	20854845	1287266	0.51	254	1.00984	-0.396204	10	70.0733	0	2.78878	10.7157	4.90057	SAM3028469	NA	A	938	1764
61	MG-0193_a-ND-50	ADBQ038-ND-50y-M	Alpha.cell.RNA	50	years	Male	Adult Normal	NA	Black	30.2	Stroke	University of Illinois	NA	NA	NA	12874841	10369094	1386072	0.5	296	1.15065	-0.199275	NA	67.7585	8.51664	0	13.7848	5.75885	SAM3028537	220583	C	175	209
62	MG-0194_a-ND-55	ACK4174-ND-55y-M	Alpha.cell.RNA	55	years	Male	Adult Normal	NA	Caucasian	27.8	Cerebrovascular/Stroke	University of Illinois	O	4.9	NA	11203406	8927056	1210686	0.51	304	1.22207	-0.304585	NA	66.7434	11.3404	0	13.1293	6.70055	SAM3028538	101695	C	98	190

## Sheet: Fig6-related
Summarized data	Type of senescence induction										Comment
Cell lines:	Replicative	ER stress	DNA damage	IR-induced	Control			SEN
HAECs (GSE137027)				o	0.994007	1.00599		0.874151	1.03396	0.506512	Raw data
WI-38 (GSE137027)			o		1.03454	0.965459		0.916884	0.495168		Raw data
WI-38 (GSE137027)				o	0.906	1.09		0.687	0.316		Raw data
HFF (GSE64553)	o				1			0.592459			Raw data below:
Human Bone (GSE72815)	o				1			1.12028			Raw data below:
HUVECs (GSE98440)	o				1			0.501863			Raw data below:
MSC (GSE98440)	o				1			0.787815			Raw data below:
IMR90 (GSE98440)	o				1			1.16093			Raw data below:
ESC (GSE102004)		o			1			0.951161			Raw data below:
raw data for GSE64553	treatment: none	treatment: none	treatment: none	treatment: 100 nM rotenone	treatment: 100 nM rotenone	treatment: 100 nM rotenone	treatment: none	treatment: none	treatment: none	treatment: 100 nM rotenone	treatment: 100 nM rotenone	treatment: 100 nM rotenone	treatment: none	treatment: none	treatment: none	treatment: 100 nM rotenone	treatment: 100 nM rotenone	treatment: 100 nM rotenone	treatment: none	treatment: none	treatment: none	treatment: 100 nM rotenone	treatment: 100 nM rotenone	treatment: 100 nM rotenone	treatment: 100 nM rotenone	treatment: 100 nM rotenone	treatment: 100 nM rotenone	treatment: none	treatment: none	treatment: none	treatment: 100 nM rotenone	treatment: 100 nM rotenone	treatment: 100 nM rotenone	treatment: none	treatment: none	treatment: none	treatment: 100 nM rotenone	treatment: 100 nM rotenone	treatment: 100 nM rotenone	treatment: none	treatment: none	treatment: none	treatment: 100 nM rotenone	treatment: 100 nM rotenone	treatment: 100 nM rotenone	treatment: none	treatment: none	treatment: none	treatment: 100 nM rotenone
4549 (Gene id, mtRNR1)	237.9	252	327.4	253.7	509.2	297.4	1122	330.7	296.3	307.9	258.9	281.9	224.3	217.3	199.2	212.9	255.7	277.4	342.6	342.3	336.1	364.2	328.4	329.4	305.5	330.5	281.7	307.3	318.3	319.9	238	256.9	248.3	311.6	332.5	308.1	228.5	233.8	227.6	316	324.2	293.8	389.1	361.2	416.8	262.6	274.2	443.6	336.5
raw data for GSE72815
!Sample_source_name_ch1	Old Woman	Old Woman	Old Woman	Old Woman	Old Woman	Old Woman	Old Woman	Old Woman	Old Woman	Old Woman	Old Woman	Old Woman	Old Woman	Old Woman	Old Woman	Old Woman	Old Woman	Old Woman	Old Woman	Old Woman + Estrogen	Old Woman + Estrogen	Old Woman + Estrogen	Old Woman + Estrogen	Old Woman + Estrogen	Old Woman + Estrogen	Old Woman + Estrogen	Old Woman + Estrogen	Old Woman + Estrogen	Old Woman + Estrogen	Old Woman + Estrogen	Old Woman + Estrogen	Old Woman + Estrogen	Old Woman + Estrogen	Old Woman + Estrogen	Old Woman + Estrogen	Old Woman + Estrogen	Old Woman + Estrogen	Old Woman + Estrogen	Old Woman + Estrogen	Young Woman	Young Woman	Young Woman	Young Woman	Young Woman	Young Woman	Young Woman	Young Woman	Young Woman	Young Woman
!Sample_characteristics_ch1	tissue: bone	tissue: bone	tissue: bone	tissue: bone	tissue: bone	tissue: bone	tissue: bone	tissue: bone	tissue: bone	tissue: bone	tissue: bone	tissue: bone	tissue: bone	tissue: bone	tissue: bone	tissue: bone	tissue: bone	tissue: bone	tissue: bone	tissue: bone	tissue: bone	tissue: bone	tissue: bone	tissue: bone	tissue: bone	tissue: bone	tissue: bone	tissue: bone	tissue: bone	tissue: bone	tissue: bone	tissue: bone	tissue: bone	tissue: bone	tissue: bone	tissue: bone	tissue: bone	tissue: bone	tissue: bone	tissue: bone	tissue: bone	tissue: bone	tissue: bone	tissue: bone	tissue: bone	tissue: bone	tissue: bone	tissue: bone	tissue: bone
!Sample_characteristics_ch1	age: old	age: old	age: old	age: old	age: old	age: old	age: old	age: old	age: old	age: old	age: old	age: old	age: old	age: old	age: old	age: old	age: old	age: old	age: old	age: old	age: old	age: old	age: old	age: old	age: old	age: old	age: old	age: old	age: old	age: old	age: old	age: old	age: old	age: old	age: old	age: old	age: old	age: old	age: old	age: young	age: young	age: young	age: young	age: young	age: young	age: young	age: young	age: young	age: young
4549 (Gene id, mtRNR1)	1023	1197	916.6	1186	1665	1130	950	1017	1377	926.5	1214	1295	1137	1564	1548	1311	917.4	919.4	1036	964.4	1009	1232	974.6	1810	894.5	1212	846	906.1	957	822.7	1269	1153	1127	930.7	792.9	1125	1056	1194	1011	918.9	1007	1003	1173	869.4	1166	769.6	938.9	930.4	1536
raw data for GSE98440
HUVEC	HUVEC_D1_pro	HUVEC_D2_pro	HUVEC_D3_pro	HUVEC_D1_sen	HUVEC_D2_sen	HUVEC_D3_sen
ENSG00000211459 (mtRNR1)	1134907	844467	897118	1370303	1348557	1715528
IMR90	IMR90_I10_polyA_pro	IMR90_I79_polyA_pro	IMR90_I10_fact_pro	IMR90_I79_fact_pro	IMR90_I10_polyA_sen	IMR90_I79_polyA_sen	IMR90_I10_fact_sen	IMR90_I79_fact_sen
ENSG00000211459 (mtRNR1)	4884	5052	2876	3421	11725	11618	17677	21831
MSC	MSC_A_pro	MSC_B_pro	MSC_C_pro	MSC_D_pro	MSC_A_sen	MSC_B_sen	MSC_C_sen	MSC_D_sen
ENSG00000211459 (mtRNR1)	14595	16934	17704	17863	26180	22328	30189	32451
raw data for GSE64553	treatment: vehicle	treatment: vehicle	treatment: tunicamycin	treatment: tunicamycin	treatment: tunicamycin	treatment: tunicamycin	treatment: vehicle	treatment: vehicle
4549 (Gene id, mtRNR1)	1368	2302	1534	1674	1554	1548	1324	1640
[truncated: 11 more columns]
